# Supplementary material for: Comparative Chloroplast Genomics of Actinidia deliciosa Cultivars: Insights into Positive Selection and Population Evolution
Source: Int J Mol Sci. 2025 May 5;26(9):4387. doi: 10.3390/ijms26094387 (PMC12072308; doi:10.3390/ijms26094387)
Supplement: Supplementary file 1 [file ijms-26-04387-s001.zip]

Archive with 2 entries (2 files):
- Figure S1-S3.pdf
- Table S1-S9.xlsx
