# Supplementary material for: Comparative Chloroplast Genomics of Actinidia deliciosa Cultivars: Insights into Positive Selection and Population Evolution
Source: Int J Mol Sci. 2025 May 5;26(9):4387. doi: 10.3390/ijms26094387 (PMC12072308; doi:10.3390/ijms26094387)
Supplement: Supplementary file 1 [file ijms-26-04387-s001.zip › Table S1-S9.xlsx]

## Sheet: Table S1
Table S1. Sampling and assembly information of chloroplast genomes for the 29 species.
Species	Raw reads	Clean reads	Assembly reads	Mean length of reads	Accession number in GenBank
A. deliciosa cv. Cuixiang	7983154	7897323	280782	150
A. deliciosa cv. XuXiang	9545591	9459118	363253	150
A. deliciosa cv. Hayward	10532776	10432815	385977	150
A. deliciosa cv. Nongke-1	6642854	6587272	308642	150
A. deliciosa cv. Nongda Mixiang	9347526	9267156	399327	150
A. deliciosa cv. Yate	11593934	11492411	436570	150
A. deliciosa cv. Ximi-59	8311290	8244834	316204	150
A. chinensis var. setosa					NC_051881
A. macrosperma					NC_051887
A. valvata					NC_050357
A. polygama					NC_031186
A. kolomikta					NC_034915
A. melanandra					MK863365
A. fulvicoma					NC_051888
A. callosavar.henryi					NC_043861
A. latifolia					NC_051880
A. eriantha					NC_034914
A. callosa var. strigillosa					MT700484
A. deliciasa					NC_026691
A. arguta					NC_034913
A. rufa					NC_039973
A. tetramera					NC_031187
A. lanceolata					NC_046507
A. hemsleyana					NC_051879
A. rubus					MN652056
A. zhejiangensis					NC_046477
A. chinensis					NC_026690
C. scandens subsp.hemsleyi					KX345299
S. tristyla					NC_044098

## Sheet: Table S2
Table S2. List of genes present in Actinidia deliciasa chloroplast genomes.
Category	Gene group	Gene name
Self-replication	Ribosomal RNA genes	rrn4.5(2)	rrn5(2)	rrn16(2)	rrn23(2)
	Transfer RNA genes	trnA-UGC(2)	trnR-ACG(2)	trnR-UCU	trnN-GUU(2)	trnD-GUC
		trnC-GCA	trnQ-UUG	trnE-UUC	trnG-GCC	trnG-GCC
		trnG-UCC	trnH-GUG(2)	trnI-CAU(2)	trnI-GAU(2)	trnL-CAA(2)
		trnL-UAG	trnL-UAA	trnK-UUU	trnfM-CAU(2)	trnM-CAU(2)
		trnF-GAA	trnP-UGG	trnS-GCU	trnS-GGA	trnS-UGA
		trnT-GGU	trnT-UGU	trnW-CCA	trnY-GUA	trnV-GAC(2)
		trnV-UAC
	Small Subunit of ribosome	rps2	rps3	rps4	rps7(2)	rps8
		rps11	rps12	rps14	rps15	rps16
		rps18	rps19
	Large Subunit of ribosome	rp12	rp114	rp116	rp120	rp122
		rp132	rp133	rp136
	Subunits of RNA polymerase	rpoA	rpoC2	rpoC1	rpoB
Genes for photosynthesis	Subunits of photosystem I	psaA	psaB	psaC	psaI	psaJ
		ycf3	ycf4
	Subunits of photosystem II	psbA	psbB	psbC	psbD	psbE
		psbF	psbH	psbI	psbJ	psbK
		psbL	psbM	psbN	psbT	psbZ
	NADH dehydrogenase	ndhA	ndhB(2)	ndhC	ndhD	ndhE
		ndhF	ndhG	ndhH	ndhI	ndhJ
		ndhK
	Cytochrome b/f complex	petA	petB	petD	petG	petL
		petN	petL
	Subunits of ATP synthase	atpA	atpB	atpE	atpF	atpH
		atpI	atpH
	Large subunit of Rubisco	rbcL
	Translation initiation factor	infA
Other genes	Maturase	matK
	Envelope membrane protein	cemA
	Subunit of acetyl-CoA-carboxylase	accD
	C-type cytochrome synthesis gene	ccsA
	Protease	clpP
Genes of unknown functions	Conserved open reading frames	ycf1	ycf2(2)	ycf15(2)

## Sheet: Table S3
Table S3. Lengths of dispersed repeats in seven A. deliciosa chloroplast genomes.
A. deliciosa cv. Yate
Length of the 1st repeat	Starting position of the 1st repeat	Direction	Length of the 2nd repeat	Starting position of the 2nd repeat	Distance between the repeats	Evalue
367	111219	F	367	111259	0	7.62e-212
367	132926	F	367	132966	0	7.62e-212
327	111219	F	327	111299	0	9.21e-188
327	132926	F	327	133006	0	9.21e-188
287	111219	F	287	111339	0	1.11e-163
287	132926	F	287	133046	0	1.11e-163
247	111219	F	247	111379	0	1.35e-139
247	132926	F	247	133086	0	1.35e-139
207	111219	F	207	111419	0	1.63e-115
207	132926	F	207	133126	0	1.63e-115
167	111219	F	167	111459	0	1.97e-91
167	132926	F	167	133166	0	1.97e-91
130	88744	F	130	88793	0	3.72e-69
130	155629	F	130	155678	0	3.72e-69
127	111219	F	127	111499	0	2.38e-67
127	132926	F	127	133206	0	2.38e-67
97	59238	F	97	59283	-2	1.15e-44
87	111219	F	87	111539	0	2.88e-43
87	132926	F	87	133246	0	2.88e-43
81	88744	F	81	88842	0	1.18e-39
81	155629	F	81	155727	0	1.18e-39
79	37269	F	79	37355	0	1.89e-38
68	58693	F	68	58711	-3	1.07e-25
67	72879	F	67	72909	-3	4.09e-25
64	72887	F	64	72917	-3	2.28e-23
56	73026	F	56	73074	-1	2.23e-22
57	129696	F	57	129768	-2	4.76e-21
50	58693	F	50	58729	0	5.43e-21
54	72897	F	54	72927	-2	2.73e-19
47	111219	F	47	111579	0	3.48e-19
47	132926	F	47	133286	0	3.48e-19
56	59234	F	56	59324	-3	9.93e-19
53	58708	F	53	58726	-2	1.05e-18
46	61790	F	46	61850	0	1.39e-18
44	73356	F	44	73468	0	2.23e-17
53	59207	F	53	59261	-3	5.37e-17
53	59207	F	53	59306	-3	5.37e-17
53	59225	F	53	59243	-3	5.37e-17
53	59225	F	53	59288	-3	5.37e-17
53	59252	F	53	59324	-3	5.37e-17
53	59297	F	53	59324	-3	5.37e-17
42	100593	F	42	122282	0	3.56e-16
48	59206	F	48	59332	-2	8.83e-16
41	129712	F	41	129784	0	1.42e-15
49	59211	F	49	59247	-3	1.08e-14
49	59211	F	49	59292	-3	1.08e-14
46	72875	F	46	72935	-2	1.3e-14
47	73414	F	47	73643	-3	1.52e-13
47	91018	F	47	91039	-3	1.52e-13
47	131382	F	47	131535	-3	1.52e-13
38	13193	R	38	13193	-2	5.77e-10
35	128599	R	35	128599	-2	3.12e-08
32	128578	R	32	128578	-2	1.67e-06
31	13193	R	31	13202	-2	6.25e-06
31	14659	R	31	14659	-2	6.25e-06
31	58657	R	31	58657	-2	6.25e-06
30	13186	R	30	13186	-2	2.34e-05
32	128578	R	32	128587	-3	5e-05
32	128578	R	32	128590	-3	5e-05
367	111219	P	367	132926	0	7.62e-212
367	111259	P	367	132966	0	7.62e-212
327	111219	P	327	132926	0	9.21e-188
327	111299	P	327	133006	0	9.21e-188
287	111219	P	287	132926	0	1.11e-163
287	111339	P	287	133046	0	1.11e-163
247	111219	P	247	132926	0	1.35e-139
247	111379	P	247	133086	0	1.35e-139
207	111219	P	207	132926	0	1.63e-115
207	111419	P	207	133126	0	1.63e-115
167	111219	P	167	132926	0	1.97e-91
167	111459	P	167	133166	0	1.97e-91
130	88744	P	130	155629	0	3.72e-69
130	88793	P	130	155678	0	3.72e-69
127	111219	P	127	132926	0	2.38e-67
127	111499	P	127	133206	0	2.38e-67
87	111219	P	87	132926	0	2.88e-43
87	111539	P	87	133246	0	2.88e-43
81	88744	P	81	155629	0	1.18e-39
81	88842	P	81	155727	0	1.18e-39
65	17	P	65	87997	0	5.06e-30
48	69387	P	48	69387	0	8.69e-20
48	75890	P	48	75890	0	8.69e-20
47	111219	P	47	132926	0	3.48e-19
47	111579	P	47	133286	0	3.48e-19
47	78328	P	47	78328	-1	4.9e-17
42	122282	P	42	143917	0	3.56e-16
47	91018	P	47	153466	-3	1.52e-13
47	91039	P	47	153487	-3	1.52e-13
39	44414	P	39	143918	-2	1.52e-10
32	88744	P	32	155629	0	3.73e-10
32	88891	P	32	155776	0	3.73e-10
38	69383	P	38	69383	-2	5.77e-10
30	8199	P	30	46094	0	5.97e-09
30	90983	P	30	153515	0	5.97e-09
30	91007	P	30	153539	0	5.97e-09
33	89593	P	33	154902	-1	9.24e-09
33	89617	P	33	154926	-1	9.24e-09
37	87879	P	37	155586	-3	7.65e-08
35	89537	P	35	154914	-3	1.03e-06
35	89603	P	35	154980	-3	1.03e-06
32	109650	P	32	134834	-2	1.67e-06
32	109686	P	32	134870	-2	1.67e-06
33	60077	P	33	60077	-3	1.38e-05
30	69405	P	30	69405	-2	2.34e-05
32	87889	P	32	155581	-3	5e-05
30	36112	P	30	46094	-3	0.000655
30	44426	P	30	143915	-3	0.000655
A. deliciosa cv. Ximi-59
Length of the 1st repeat	Starting position of the 1st repeat	Direction	Length of the 2nd repeat	Starting position of the 2nd repeat	Distance between the repeats	Evalue
367	111192	F	367	111232	0	7.62e-212	IGS	IGS	IRb	IRb
367	132898	F	367	132938	0	7.62e-212	IGS	IGS	IRa	IRa
327	111192	F	327	111272	0	9.21e-188	IGS	IGS	IRb	IRb
327	132898	F	327	132978	0	9.21e-188	IGS	IGS	IRa	IRa
287	111192	F	287	111312	0	1.11e-163	IGS	IGS	IRb	IRb
287	132898	F	287	133018	0	1.11e-163	IGS	IGS	IRa	IRa
247	111192	F	247	111352	0	1.35e-139	IGS	IGS	IRb	IRb
247	132898	F	247	133058	0	1.35e-139	IGS	IGS	IRa	IRa
207	111192	F	207	111392	0	1.63e-115	IGS	IGS	IRb	IRb
207	132898	F	207	133098	0	1.63e-115	IGS	IGS	IRa	IRa
167	111192	F	167	111432	0	1.97e-91	IGS	IGS	IRb	IRb
167	132898	F	167	133138	0	1.97e-91	IGS	IGS	IRa	IRa
130	88717	F	130	88766	0	3.72e-69	IGS	IGS	IRb	IRb
130	155601	F	130	155650	0	3.72e-69	IGS	IGS	IRa	IRa
127	111192	F	127	111472	0	2.38e-67	IGS	IGS	IRb	IRb
127	132898	F	127	133178	0	2.38e-67	IGS	IGS	IRa	IRa
87	111192	F	87	111512	0	2.88e-43	accD	accD	LSC	LSC
87	132898	F	87	133218	0	2.88e-43	IGS	IGS	IRb	IRb
97	59229	F	97	59274	-3	1.09e-42	IGS	IGS	IRa	IRa
81	88717	F	81	88815	0	1.18e-39	IGS	IGS	IRb	IRb
81	155601	F	81	155699	0	1.18e-39	IGS	IGS	IRa	IRa
76	73317	F	76	73423	0	1.21e-36	IGS;trnfm-CAU	IGS;trnfm-CAU	LSC	LSC
79	37264	F	79	37350	-1	4.47e-36	IGS	IGS	LSC	LSC
78	59248	F	78	59293	-2	2.04e-33	IGS	IGS	LSC	LSC
76	72865	F	76	72895	-3	2.29e-30	IGS	IGS	LSC	LSC
68	58684	F	68	58702	-3	1.07e-25	IGS	IGS	LSC	LSC
54	61773	F	54	61832	0	2.12e-23	ycf1	ycf1	SSC	SSC
56	73016	F	56	73064	-1	2.23e-22	IGS	IGS	LSC	LSC
54	72887	F	54	72917	-1	3.44e-21	IGS	IGS	LSC	LSC
57	129668	F	57	129740	-2	4.76e-21	IGS	IGS	IRb	IRb
50	58684	F	50	58720	0	5.43e-21	IGS	IGS	IRa	IRa
47	111192	F	47	111552	0	3.48e-19	accD	accD	LSC	LSC
47	132898	F	47	133258	0	3.48e-19	IGS	IGS	LSC	LSC
53	58699	F	53	58717	-2	1.05e-18	IGS	IGS	LSC	LSC
53	59288	F	53	59315	-3	5.37e-17	IGS	IGS	LSC	LSC
52	59229	F	52	59319	-3	2.03e-16	accD	accD	LSC	LSC
42	100566	F	42	122254	0	3.56e-16	accD	accD	LSC	LSC
48	59197	F	48	59323	-2	8.82e-16	accD	accD	LSC	LSC
48	59198	F	48	59252	-2	8.82e-16	accD	accD	LSC	LSC
48	59198	F	48	59297	-2	8.82e-16	accD	accD	LSC	LSC
41	129684	F	41	129756	0	1.42e-15	accD	accD	LSC	LSC
40	59256	F	40	59328	0	5.7e-15	trnA-UGC(intron)	ndhA(intron)	IRb	SSC
49	59220	F	49	59283	-3	1.08e-14	accD	accD	LSC	LSC
47	73404	F	47	73616	-3	1.52e-13	ycf1	ycf1	SSC	SSC
47	90991	F	47	91012	-3	1.52e-13	accD	accD	LSC	LSC
47	131354	F	47	131507	-3	1.52e-13	accD	accD	LSC	LSC
47	153438	F	47	153459	-3	1.52e-13	IGS	IGS	LSC	LSC
46	72865	F	46	72925	-3	5.7e-13	IGS	IGS	LSC	LSC
45	59202	F	45	59283	-3	2.13e-12	ycf2	ycf2	IRb	IRb
35	130997	F	35	131480	0	5.83e-12	ycf1	ycf1	SSC	SSC
38	13184	R	38	13184	-2	5.77e-10	IGS	IGS	LSC	LSC
35	128571	R	35	128571	-2	3.12e-08	ycf1	ycf1	SSC	SSC
32	128550	R	32	128550	-2	1.67e-06	ycf1	ycf1	SSC	SSC
31	13184	R	31	13193	-2	6.25e-06	IGS	IGS	LSC	LSC
31	14649	R	31	14649	-2	6.25e-06	IGS	IGS	LSC	LSC
31	58648	R	31	58648	-2	6.25e-06	IGS	IGS	LSC	LSC
30	13177	R	30	13177	-2	2.34e-05	IGS	IGS	LSC	LSC
32	128550	R	32	128559	-3	5e-05	ycf1	ycf1	SSC	SSC
32	128550	R	32	128562	-3	5e-05	ycf1	ycf1	SSC	SSC
367	111192	P	367	132898	0	7.62e-212	IGS	IGS	IRb	IRa
367	111232	P	367	132938	0	7.62e-212	IGS	IGS	IRb	IRa
327	111192	P	327	132898	0	9.21e-188	IGS	IGS	IRb	IRa
327	111272	P	327	132978	0	9.21e-188	IGS	IGS	IRb	IRa
287	111192	P	287	132898	0	1.11e-163	IGS	IGS	IRb	IRa
287	111312	P	287	133018	0	1.11e-163	IGS	IGS	IRb	IRa
247	111192	P	247	132898	0	1.35e-139	IGS	IGS	IRb	IRa
247	111352	P	247	133058	0	1.35e-139	IGS	IGS	IRb	IRa
207	111192	P	207	132898	0	1.63e-115	IGS	IGS	IRb	IRa
207	111392	P	207	133098	0	1.63e-115	IGS	IGS	IRb	IRa
167	111192	P	167	132898	0	1.97e-91	IGS	IGS	IRb	IRa
167	111432	P	167	133138	0	1.97e-91	IGS	IGS	IRb	IRa
130	88717	P	130	155601	0	3.72e-69	IGS	IGS	IRb	IRa
130	88766	P	130	155650	0	3.72e-69	IGS	IGS	IRb	IRa
127	111192	P	127	132898	0	2.38e-67	IGS	IGS	IRb	IRa
127	111472	P	127	133178	0	2.38e-67	IGS	IGS	IRb	IRa
87	111192	P	87	132898	0	2.88e-43	IGS	IGS	IRb	IRa
87	111512	P	87	133218	0	2.88e-43	IGS	IGS	IRb	IRa
81	88717	P	81	155601	0	1.18e-39	IGS	IGS	IRb	IRa
81	88815	P	81	155699	0	1.18e-39	IGS	IGS	IRb	IRa
69	4	P	69	87970	0	1.98e-32	IGS;psbA	IGS	LSC	LSC
48	69377	P	48	69377	0	8.69e-20	rps18	rps18	LSC	LSC
48	75863	P	48	75863	0	8.69e-20	IGS	IGS	LSC	LSC
47	111192	P	47	132898	0	3.48e-19	IGS	IGS	IRb	IRa
47	111552	P	47	133258	0	3.48e-19	IGS	IGS	IRb	IRa
47	78301	P	47	78301	-1	4.9e-17	petD(intron)	petD(intron)	LSC	LSC
42	122254	P	42	143889	0	3.56e-16	ndhA(intron)	IGS	SSC	IRa
47	90991	P	47	153438	-3	1.52e-13	ycf2	ycf2	IRb	IRa
47	91012	P	47	153459	-3	1.52e-13	ycf2	ycf2	IRb	IRa
39	44409	P	39	143890	-2	1.52e-10	IGS	IGS	LSC	IRa
32	88717	P	32	155601	0	3.73e-10	IGS	IGS	IRb	IRa
32	88864	P	32	155748	0	3.73e-10	IGS	IGS	IRb	IRa
38	69373	P	38	69373	-2	5.77e-10	rps18	rps18	LSC	LSC
30	8190	P	30	46089	0	5.97e-09	IGS;trnS-GCU	trnS-GGA	LSC	LSC
30	90956	P	30	153487	0	5.97e-09	ycf2	ycf2	IRb	IRa
30	90980	P	30	153511	0	5.97e-09	ycf2	ycf2	IRb	IRa
33	89566	P	33	154874	-1	9.24e-09	ycf2	ycf2	IRb	IRa
33	89590	P	33	154898	-1	9.24e-09	ycf2	ycf2	IRb	IRa
37	87852	P	37	155558	-3	7.65e-08	rpl23	IGS	LSC	IRa
35	89510	P	35	154886	-3	1.03e-06	ycf2	ycf2	IRb	IRa
35	89576	P	35	154952	-3	1.03e-06	ycf2	ycf2	IRb	IRa
32	109623	P	32	134806	-2	1.67e-06	IGS	IGS	IRb	IRa
32	109659	P	32	134842	-2	1.67e-06	IGS	IGS	IRb	IRa
33	60068	P	33	60068	-3	1.37e-05	IGS	IGS	LSC	LSC
30	69395	P	30	69395	-2	2.34e-05	rps18	rps18	LSC	LSC
32	87862	P	32	155553	-3	5e-05	rpl23;IGS	IGS	LSC	IRa
30	36107	P	30	46089	-3	0.000655	IGS;trnS-UGA	trnS-GGA	LSC	LSC
A. deliciosa cv. XuXiang
Length of the 1st repeat	Starting position of the 1st repeat	Direction	Length of the 2nd repeat	Starting position of the 2nd repeat	Distance between the repeats	Evalue
367	111187	F	367	111227	0	7.62e-212
367	132894	F	367	132934	0	7.62e-212
327	111187	F	327	111267	0	9.21e-188
327	132894	F	327	132974	0	9.21e-188
287	111187	F	287	111307	0	1.11e-163
287	132894	F	287	133014	0	1.11e-163
247	111187	F	247	111347	0	1.35e-139
247	132894	F	247	133054	0	1.35e-139
207	111187	F	207	111387	0	1.63e-115
207	132894	F	207	133094	0	1.63e-115
167	111187	F	167	111427	0	1.97e-91
167	132894	F	167	133134	0	1.97e-91
130	88712	F	130	88761	0	3.72e-69
130	155597	F	130	155646	0	3.72e-69
127	111187	F	127	111467	0	2.38e-67
127	132894	F	127	133174	0	2.38e-67
87	111187	F	87	111507	0	2.88e-43
87	132894	F	87	133214	0	2.88e-43
92	59212	F	92	59257	-3	9.52e-40
81	88712	F	81	88810	0	1.18e-39
81	155597	F	81	155695	0	1.18e-39
79	37242	F	79	37328	0	1.88e-38
80	59176	F	80	59194	-3	1.05e-32
71	59189	F	71	59207	-3	1.91e-27
68	58662	F	68	58680	-3	1.07e-25
67	59180	F	67	59243	-3	4.09e-25
67	72847	F	67	72877	-3	4.09e-25
54	61751	F	54	61810	0	2.12e-23
64	72855	F	64	72885	-3	2.28e-23
56	72994	F	56	73042	-1	2.23e-22
62	59176	F	62	59212	-3	3.31e-22
62	59198	F	62	59261	-3	3.31e-22
57	129664	F	57	129736	-2	4.76e-21
50	58662	F	50	58698	0	5.43e-21
58	59175	F	58	59256	-3	6.9e-20
54	72865	F	54	72895	-2	2.73e-19
47	111187	F	47	111547	0	3.48e-19
47	132894	F	47	133254	0	3.48e-19
53	58677	F	53	58695	-2	1.05e-18
44	73324	F	44	73436	0	2.22e-17
53	59189	F	53	59225	-3	5.37e-17
53	59189	F	53	59270	-3	5.37e-17
53	59221	F	53	59293	-3	5.37e-17
53	59266	F	53	59293	-3	5.37e-17
42	100561	F	42	122250	0	3.56e-16
41	129680	F	41	129752	0	1.42e-15
49	59180	F	49	59288	-3	1.08e-14
46	72843	F	46	72903	-2	1.3e-14
47	59194	F	47	59302	-3	1.52e-13
47	59212	F	47	59302	-3	1.52e-13
38	13174	R	38	13174	-2	5.77e-10
35	128567	R	35	128567	-2	3.12e-08
32	128546	R	32	128546	-2	1.67e-06
31	13174	R	31	13183	-2	6.25e-06
31	14640	R	31	14640	-2	6.25e-06
31	58626	R	31	58626	-2	6.25e-06
30	13167	R	30	13167	-2	2.34e-05
32	128546	R	32	128555	-3	5e-05
32	128546	R	32	128558	-3	5e-05
367	111187	P	367	132894	0	7.62e-212
367	111227	P	367	132934	0	7.62e-212
327	111187	P	327	132894	0	9.21e-188
327	111267	P	327	132974	0	9.21e-188
287	111187	P	287	132894	0	1.11e-163
287	111307	P	287	133014	0	1.11e-163
247	111187	P	247	132894	0	1.35e-139
247	111347	P	247	133054	0	1.35e-139
207	111187	P	207	132894	0	1.63e-115
207	111387	P	207	133094	0	1.63e-115
167	111187	P	167	132894	0	1.97e-91
167	111427	P	167	133134	0	1.97e-91
130	88712	P	130	155597	0	3.72e-69
130	88761	P	130	155646	0	3.72e-69
127	111187	P	127	132894	0	2.38e-67
127	111467	P	127	133174	0	2.38e-67
87	111187	P	87	132894	0	2.88e-43
87	111507	P	87	133214	0	2.88e-43
81	88712	P	81	155597	0	1.18e-39
81	88810	P	81	155695	0	1.18e-39
64	11	P	64	87965	0	2.02e-29
48	69355	P	48	69355	0	8.69e-20
48	75858	P	48	75858	0	8.69e-20
47	111187	P	47	132894	0	3.48e-19
47	111547	P	47	133254	0	3.48e-19
47	78296	P	47	78296	-1	4.9e-17
42	122250	P	42	143885	0	3.56e-16
47	90986	P	47	153434	-3	1.52e-13
47	91007	P	47	153455	-3	1.52e-13
39	44387	P	39	143886	-2	1.52e-10
32	88712	P	32	155597	0	3.73e-10
32	88859	P	32	155744	0	3.73e-10
38	69351	P	38	69351	-2	5.77e-10
30	8180	P	30	46067	0	5.97e-09
30	90951	P	30	153483	0	5.97e-09
30	90975	P	30	153507	0	5.97e-09
33	89561	P	33	154870	-1	9.24e-09
33	89585	P	33	154894	-1	9.24e-09
37	87847	P	37	155554	-3	7.65e-08
35	89505	P	35	154882	-3	1.03e-06
35	89571	P	35	154948	-3	1.03e-06
32	109618	P	32	134802	-2	1.67e-06
32	109654	P	32	134838	-2	1.67e-06
33	60046	P	33	60046	-3	1.37e-05
30	69373	P	30	69373	-2	2.34e-05
32	87857	P	32	155549	-3	5e-05
30	36085	P	30	46067	-3	0.000655
30	44399	P	30	143883	-3	0.000655
A. deliciosa cv. Nongke-1
Length of the 1st repeat	Starting position of the 1st repeat	Direction	Length of the 2nd repeat	Starting position of the 2nd repeat	Distance between the repeats	Evalue
367	111205	F	367	111245	0	7.62e-212
367	132912	F	367	132952	0	7.62e-212
327	111205	F	327	111285	0	9.21e-188
327	132912	F	327	132992	0	9.21e-188
287	111205	F	287	111325	0	1.11e-163
287	132912	F	287	133032	0	1.11e-163
247	111205	F	247	111365	0	1.35e-139
247	132912	F	247	133072	0	1.35e-139
207	111205	F	207	111405	0	1.63e-115
207	132912	F	207	133112	0	1.63e-115
167	111205	F	167	111445	0	1.97e-91
167	132912	F	167	133152	0	1.97e-91
130	88730	F	130	88779	0	3.72e-69
130	155615	F	130	155664	0	3.72e-69
127	111205	F	127	111485	0	2.38e-67
127	132912	F	127	133192	0	2.38e-67
87	111205	F	87	111525	0	2.88e-43
87	132912	F	87	133232	0	2.88e-43
81	88730	F	81	88828	0	1.18e-39
81	155615	F	81	155713	0	1.18e-39
76	73330	F	76	73436	0	1.21e-36
79	37267	F	79	37353	-1	4.47e-36
85	59239	F	85	59284	-3	1.23e-35
76	72878	F	76	72908	-3	2.29e-30
74	59262	F	74	59307	-3	3.38e-29
71	59280	F	71	59307	-3	1.91e-27
68	58694	F	68	58712	-3	1.07e-25
56	73029	F	56	73077	-1	2.23e-22
54	72900	F	54	72930	-1	3.44e-21
57	129682	F	57	129754	-2	4.76e-21
50	58694	F	50	58730	0	5.43e-21
47	61795	F	47	61857	0	3.48e-19
47	111205	F	47	111565	0	3.48e-19
47	132912	F	47	133272	0	3.48e-19
53	58709	F	53	58727	-2	1.05e-18
49	59302	F	49	59329	-1	3.19e-18
48	59208	F	48	59262	-1	1.25e-17
53	59226	F	53	59289	-3	5.37e-17
43	59266	F	43	59338	0	8.9e-17
52	59239	F	52	59329	-3	2.03e-16
49	59207	F	49	59306	-2	2.3e-16
42	100579	F	42	122267	0	3.56e-16
48	59207	F	48	59333	-2	8.82e-16
41	129698	F	41	129770	0	1.42e-15
40	59311	F	40	59338	0	5.7e-15
48	59258	F	48	59276	-3	4.06e-14
47	73417	F	47	73629	-3	1.52e-13
47	91004	F	47	91025	-3	1.52e-13
47	131368	F	47	131521	-3	1.52e-13
47	153452	F	47	153473	-3	1.52e-13
38	13186	R	38	13186	-2	5.77e-10
35	128585	R	35	128585	-2	3.12e-08
32	128564	R	32	128564	-2	1.67e-06
31	13186	R	31	13195	-2	6.25e-06
31	14652	R	31	14652	-2	6.25e-06
31	58658	R	31	58658	-2	6.25e-06
30	13179	R	30	13179	-2	2.34e-05
32	128564	R	32	128573	-3	5e-05
32	128564	R	32	128576	-3	5e-05
367	111205	P	367	132912	0	7.62e-212
367	111245	P	367	132952	0	7.62e-212
327	111205	P	327	132912	0	9.21e-188
327	111285	P	327	132992	0	9.21e-188
287	111205	P	287	132912	0	1.11e-163
287	111325	P	287	133032	0	1.11e-163
247	111205	P	247	132912	0	1.35e-139
247	111365	P	247	133072	0	1.35e-139
207	111205	P	207	132912	0	1.63e-115
207	111405	P	207	133112	0	1.63e-115
167	111205	P	167	132912	0	1.97e-91
167	111445	P	167	133152	0	1.97e-91
130	88730	P	130	155615	0	3.72e-69
130	88779	P	130	155664	0	3.72e-69
127	111205	P	127	132912	0	2.38e-67
127	111485	P	127	133192	0	2.38e-67
87	111205	P	87	132912	0	2.88e-43
87	111525	P	87	133232	0	2.88e-43
81	88730	P	81	155615	0	1.18e-39
81	88828	P	81	155713	0	1.18e-39
69	4	P	69	87983	-1	4.09e-30
48	69390	P	48	69390	0	8.69e-20
48	75876	P	48	75876	0	8.69e-20
47	111205	P	47	132912	0	3.48e-19
47	111565	P	47	133272	0	3.48e-19
47	78314	P	47	78314	-1	4.9e-17
42	122267	P	42	143903	0	3.56e-16
47	91004	P	47	153452	-3	1.52e-13
47	91025	P	47	153473	-3	1.52e-13
39	44412	P	39	143904	-2	1.52e-10
32	88730	P	32	155615	0	3.73e-10
32	88877	P	32	155762	0	3.73e-10
38	69386	P	38	69386	-2	5.77e-10
30	8190	P	30	46093	0	5.97e-09
30	90969	P	30	153501	0	5.97e-09
30	90993	P	30	153525	0	5.97e-09
33	89579	P	33	154888	-1	9.24e-09
33	89603	P	33	154912	-1	9.24e-09
37	87865	P	37	155572	-3	7.65e-08
35	89523	P	35	154900	-3	1.03e-06
35	89589	P	35	154966	-3	1.03e-06
32	109636	P	32	134820	-2	1.67e-06
32	109672	P	32	134856	-2	1.67e-06
33	60078	P	33	60078	-3	1.37e-05
30	69408	P	30	69408	-2	2.34e-05
32	87875	P	32	155567	-3	5e-05
30	36110	P	30	46093	-3	0.000655
30	44424	P	30	143901	-3	0.000655
A. deliciosa cv. Nongda Mixiang
Length of the 1st repeat	Starting position of the 1st repeat	Direction	Length of the 2nd repeat	Starting position of the 2nd repeat	Distance between the repeats	Evalue
367	111205	F	367	111245	0	7.62e-212
367	132911	F	367	132951	0	7.62e-212
327	111205	F	327	111285	0	9.21e-188
327	132911	F	327	132991	0	9.21e-188
287	111205	F	287	111325	0	1.11e-163
287	132911	F	287	133031	0	1.11e-163
247	111205	F	247	111365	0	1.35e-139
247	132911	F	247	133071	0	1.35e-139
207	111205	F	207	111405	0	1.63e-115
207	132911	F	207	133111	0	1.63e-115
167	111205	F	167	111445	0	1.97e-91
167	132911	F	167	133151	0	1.97e-91
130	88730	F	130	88779	0	3.72e-69
130	155614	F	130	155663	0	3.72e-69
127	111205	F	127	111485	0	2.38e-67
127	132911	F	127	133191	0	2.38e-67
87	111205	F	87	111525	0	2.88e-43
87	132911	F	87	133231	0	2.88e-43
97	59239	F	97	59284	-3	1.09e-42
81	88730	F	81	88828	0	1.18e-39
81	155614	F	81	155712	0	1.18e-39
76	73330	F	76	73436	0	1.21e-36
79	37272	F	79	37358	-1	4.47e-36
78	59258	F	78	59303	-2	2.04e-33
76	72878	F	76	72908	-3	2.29e-30
68	58694	F	68	58712	-3	1.07e-25
56	73029	F	56	73077	-1	2.23e-22
54	72900	F	54	72930	-1	3.44e-21
57	129681	F	57	129753	-2	4.76e-21
50	58694	F	50	58730	0	5.43e-21
49	61791	F	49	61853	0	2.17e-20
47	111205	F	47	111565	0	3.48e-19
47	132911	F	47	133271	0	3.48e-19
53	58709	F	53	58727	-2	1.05e-18
53	59298	F	53	59325	-3	5.37e-17
52	59239	F	52	59329	-3	2.03e-16
42	100579	F	42	122267	0	3.56e-16
48	59207	F	48	59333	-2	8.82e-16
48	59208	F	48	59262	-2	8.82e-16
48	59208	F	48	59307	-2	8.82e-16
41	129697	F	41	129769	0	1.42e-15
40	59266	F	40	59338	0	5.7e-15
49	59230	F	49	59293	-3	1.08e-14
47	73417	F	47	73629	-3	1.52e-13
47	91004	F	47	91025	-3	1.52e-13
47	131367	F	47	131520	-3	1.52e-13
47	153451	F	47	153472	-3	1.52e-13
46	72878	F	46	72938	-3	5.7e-13
45	59212	F	45	59293	-3	2.13e-12
35	131010	F	35	131493	0	5.83e-12
38	13191	R	38	13191	-2	5.77e-10
35	128584	R	35	128584	-2	3.12e-08
32	128563	R	32	128563	-2	1.67e-06
31	13191	R	31	13200	-2	6.25e-06
31	14657	R	31	14657	-2	6.25e-06
31	58658	R	31	58658	-2	6.25e-06
30	13184	R	30	13184	-2	2.34e-05
32	128563	R	32	128572	-3	5e-05
32	128563	R	32	128575	-3	5e-05
367	111205	P	367	132911	0	7.62e-212
367	111245	P	367	132951	0	7.62e-212
327	111205	P	327	132911	0	9.21e-188
327	111285	P	327	132991	0	9.21e-188
287	111205	P	287	132911	0	1.11e-163
287	111325	P	287	133031	0	1.11e-163
247	111205	P	247	132911	0	1.35e-139
247	111365	P	247	133071	0	1.35e-139
207	111205	P	207	132911	0	1.63e-115
207	111405	P	207	133111	0	1.63e-115
167	111205	P	167	132911	0	1.97e-91
167	111445	P	167	133151	0	1.97e-91
130	88730	P	130	155614	0	3.72e-69
130	88779	P	130	155663	0	3.72e-69
127	111205	P	127	132911	0	2.38e-67
127	111485	P	127	133191	0	2.38e-67
87	111205	P	87	132911	0	2.88e-43
87	111525	P	87	133231	0	2.88e-43
81	88730	P	81	155614	0	1.18e-39
81	88828	P	81	155712	0	1.18e-39
69	11	P	69	87983	0	1.98e-32
48	69390	P	48	69390	0	8.69e-20
48	75876	P	48	75876	0	8.69e-20
47	111205	P	47	132911	0	3.48e-19
47	111565	P	47	133271	0	3.48e-19
47	78314	P	47	78314	-1	4.9e-17
42	122267	P	42	143902	0	3.56e-16
47	91004	P	47	153451	-3	1.52e-13
47	91025	P	47	153472	-3	1.52e-13
39	44417	P	39	143903	-2	1.52e-10
32	88730	P	32	155614	0	3.73e-10
32	88877	P	32	155761	0	3.73e-10
38	69386	P	38	69386	-2	5.77e-10
30	8197	P	30	46097	0	5.97e-09
30	90969	P	30	153500	0	5.97e-09
30	90993	P	30	153524	0	5.97e-09
33	89579	P	33	154887	-1	9.24e-09
33	89603	P	33	154911	-1	9.24e-09
37	87865	P	37	155571	-3	7.65e-08
35	89523	P	35	154899	-3	1.03e-06
35	89589	P	35	154965	-3	1.03e-06
32	109636	P	32	134819	-2	1.67e-06
32	109672	P	32	134855	-2	1.67e-06
33	60078	P	33	60078	-3	1.37e-05
30	69408	P	30	69408	-2	2.34e-05
32	87875	P	32	155566	-3	5e-05
30	36115	P	30	46097	-3	0.000655
30	44429	P	30	143900	-3	0.000655
A. deliciosa cv. Hayward
Length of the 1st repeat	Starting position of the 1st repeat	Direction	Length of the 2nd repeat	Starting position of the 2nd repeat	Distance between the repeats	Evalue
367	111129	F	367	111169	0	7.61e-212
367	132835	F	367	132875	0	7.61e-212
327	111129	F	327	111209	0	9.2e-188
327	132835	F	327	132915	0	9.2e-188
287	111129	F	287	111249	0	1.11e-163
287	132835	F	287	132955	0	1.11e-163
247	111129	F	247	111289	0	1.35e-139
247	132835	F	247	132995	0	1.35e-139
207	111129	F	207	111329	0	1.63e-115
207	132835	F	207	133035	0	1.63e-115
167	111129	F	167	111369	0	1.97e-91
167	132835	F	167	133075	0	1.97e-91
130	88654	F	130	88703	0	3.71e-69
130	155538	F	130	155587	0	3.71e-69
127	111129	F	127	111409	0	2.38e-67
127	132835	F	127	133115	0	2.38e-67
87	111129	F	87	111449	0	2.87e-43
87	132835	F	87	133155	0	2.87e-43
97	59164	F	97	59209	-3	1.09e-42
81	88654	F	81	88752	0	1.18e-39
81	155538	F	81	155636	0	1.18e-39
76	73254	F	76	73360	0	1.21e-36
79	37191	F	79	37277	-1	4.46e-36
78	59183	F	78	59228	-2	2.04e-33
76	72802	F	76	72832	-3	2.29e-30
60	61707	F	60	61768	0	5.18e-27
68	58619	F	68	58637	-3	1.07e-25
56	72953	F	56	73001	-1	2.23e-22
54	72824	F	54	72854	-1	3.43e-21
57	129605	F	57	129677	-2	4.76e-21
50	58619	F	50	58655	0	5.43e-21
47	111129	F	47	111489	0	3.47e-19
47	132835	F	47	133195	0	3.47e-19
53	58634	F	53	58652	-2	1.05e-18
53	59223	F	53	59250	-3	5.36e-17
52	59164	F	52	59254	-3	2.02e-16
42	100503	F	42	122191	0	3.56e-16
48	59132	F	48	59258	-2	8.82e-16
48	59133	F	48	59187	-2	8.82e-16
48	59133	F	48	59232	-2	8.82e-16
41	129621	F	41	129693	0	1.42e-15
40	59191	F	40	59263	0	5.69e-15
49	59155	F	49	59218	-3	1.08e-14
47	73341	F	47	73553	-3	1.52e-13
47	90928	F	47	90949	-3	1.52e-13
47	131291	F	47	131444	-3	1.52e-13
47	153375	F	47	153396	-3	1.52e-13
46	72802	F	46	72862	-3	5.69e-13
45	59137	F	45	59218	-3	2.13e-12
35	130934	F	35	131417	0	5.83e-12
35	128508	R	35	128508	-2	3.12e-08
32	128487	R	32	128487	-2	1.66e-06
31	14576	R	31	14576	-2	6.24e-06
31	58583	R	31	58583	-2	6.24e-06
32	128487	R	32	128496	-3	4.99e-05
32	128487	R	32	128499	-3	4.99e-05
367	111129	P	367	132835	0	7.61e-212
367	111169	P	367	132875	0	7.61e-212
327	111129	P	327	132835	0	9.2e-188
327	111209	P	327	132915	0	9.2e-188
287	111129	P	287	132835	0	1.11e-163
287	111249	P	287	132955	0	1.11e-163
247	111129	P	247	132835	0	1.35e-139
247	111289	P	247	132995	0	1.35e-139
207	111129	P	207	132835	0	1.63e-115
207	111329	P	207	133035	0	1.63e-115
167	111129	P	167	132835	0	1.97e-91
167	111369	P	167	133075	0	1.97e-91
130	88654	P	130	155538	0	3.71e-69
130	88703	P	130	155587	0	3.71e-69
127	111129	P	127	132835	0	2.38e-67
127	111409	P	127	133115	0	2.38e-67
87	111129	P	87	132835	0	2.87e-43
87	111449	P	87	133155	0	2.87e-43
81	88654	P	81	155538	0	1.18e-39
81	88752	P	81	155636	0	1.18e-39
64	4	P	64	87907	0	2.02e-29
48	69314	P	48	69314	0	8.68e-20
48	75800	P	48	75800	0	8.68e-20
47	111129	P	47	132835	0	3.47e-19
47	111489	P	47	133195	0	3.47e-19
47	78238	P	47	78238	-1	4.9e-17
42	122191	P	42	143826	0	3.56e-16
47	90928	P	47	153375	-3	1.52e-13
47	90949	P	47	153396	-3	1.52e-13
39	44336	P	39	143827	-2	1.52e-10
32	88654	P	32	155538	0	3.73e-10
32	88801	P	32	155685	0	3.73e-10
38	69310	P	38	69310	-2	5.76e-10
30	8185	P	30	46016	0	5.97e-09
30	90893	P	30	153424	0	5.97e-09
30	90917	P	30	153448	0	5.97e-09
33	89503	P	33	154811	-1	9.23e-09
33	89527	P	33	154835	-1	9.23e-09
37	87789	P	37	155495	-3	7.64e-08
35	89447	P	35	154823	-3	1.03e-06
35	89513	P	35	154889	-3	1.03e-06
32	109560	P	32	134743	-2	1.66e-06
32	109596	P	32	134779	-2	1.66e-06
33	60003	P	33	60003	-3	1.37e-05
30	69332	P	30	69332	-2	2.34e-05
32	87799	P	32	155490	-3	4.99e-05
30	36034	P	30	46016	-3	0.000654
30	44348	P	30	143824	-3	0.000654
A. deliciosa cv. Cuixiang
Length of the 1st repeat	Starting position of the 1st repeat	Direction	Length of the 2nd repeat	Starting position of the 2nd repeat	Distance between the repeats	Evalue
367	111202	F	367	111242	0	7.62e-212
367	132908	F	367	132948	0	7.62e-212
327	111202	F	327	111282	0	9.21e-188
327	132908	F	327	132988	0	9.21e-188
287	111202	F	287	111322	0	1.11e-163
287	132908	F	287	133028	0	1.11e-163
247	111202	F	247	111362	0	1.35e-139
247	132908	F	247	133068	0	1.35e-139
207	111202	F	207	111402	0	1.63e-115
207	132908	F	207	133108	0	1.63e-115
167	111202	F	167	111442	0	1.97e-91
167	132908	F	167	133148	0	1.97e-91
130	88727	F	130	88776	0	3.72e-69
130	155611	F	130	155660	0	3.72e-69
127	111202	F	127	111482	0	2.38e-67
127	132908	F	127	133188	0	2.38e-67
87	111202	F	87	111522	0	2.88e-43
87	132908	F	87	133228	0	2.88e-43
97	59235	F	97	59280	-3	1.09e-42
81	88727	F	81	88825	0	1.18e-39
81	155611	F	81	155709	0	1.18e-39
76	73327	F	76	73433	0	1.21e-36
79	37266	F	79	37352	-1	4.47e-36
78	59254	F	78	59299	-2	2.04e-33
76	72875	F	76	72905	-3	2.29e-30
68	58690	F	68	58708	-3	1.07e-25
56	73026	F	56	73074	-1	2.23e-22
54	72897	F	54	72927	-1	3.44e-21
57	129678	F	57	129750	-2	4.76e-21
50	58690	F	50	58726	0	5.43e-21
47	111202	F	47	111562	0	3.48e-19
47	132908	F	47	133268	0	3.48e-19
53	58705	F	53	58723	-2	1.05e-18
53	59294	F	53	59321	-3	5.37e-17
52	59235	F	52	59325	-3	2.03e-16
42	100576	F	42	122264	0	3.56e-16
48	59203	F	48	59329	-2	8.82e-16
48	59204	F	48	59258	-2	8.82e-16
48	59204	F	48	59303	-2	8.82e-16
41	129694	F	41	129766	0	1.42e-15
40	59262	F	40	59334	0	5.7e-15
49	59226	F	49	59289	-3	1.08e-14
39	61799	F	39	61862	0	2.28e-14
47	73414	F	47	73626	-3	1.52e-13
47	91001	F	47	91022	-3	1.52e-13
47	131364	F	47	131517	-3	1.52e-13
47	153448	F	47	153469	-3	1.52e-13
46	72875	F	46	72935	-3	5.7e-13
45	59208	F	45	59289	-3	2.13e-12
35	131007	F	35	131490	0	5.83e-12
38	13186	R	38	13186	-2	5.77e-10
35	128581	R	35	128581	-2	3.12e-08
32	128560	R	32	128560	-2	1.67e-06
31	13186	R	31	13195	-2	6.25e-06
31	14651	R	31	14651	-2	6.25e-06
31	58654	R	31	58654	-2	6.25e-06
30	13179	R	30	13179	-2	2.34e-05
32	128560	R	32	128569	-3	5e-05
32	128560	R	32	128572	-3	5e-05
367	111202	P	367	132908	0	7.62e-212
367	111242	P	367	132948	0	7.62e-212
327	111202	P	327	132908	0	9.21e-188
327	111282	P	327	132988	0	9.21e-188
287	111202	P	287	132908	0	1.11e-163
287	111322	P	287	133028	0	1.11e-163
247	111202	P	247	132908	0	1.35e-139
247	111362	P	247	133068	0	1.35e-139
207	111202	P	207	132908	0	1.63e-115
207	111402	P	207	133108	0	1.63e-115
167	111202	P	167	132908	0	1.97e-91
167	111442	P	167	133148	0	1.97e-91
130	88727	P	130	155611	0	3.72e-69
130	88776	P	130	155660	0	3.72e-69
127	111202	P	127	132908	0	2.38e-67
127	111482	P	127	133188	0	2.38e-67
87	111202	P	87	132908	0	2.88e-43
87	111522	P	87	133228	0	2.88e-43
81	88727	P	81	155611	0	1.18e-39
81	88825	P	81	155709	0	1.18e-39
60	15	P	60	87980	0	5.18e-27
48	69387	P	48	69387	0	8.69e-20
48	75873	P	48	75873	0	8.69e-20
47	111202	P	47	132908	0	3.48e-19
47	111562	P	47	133268	0	3.48e-19
47	78311	P	47	78311	-1	4.9e-17
42	122264	P	42	143899	0	3.56e-16
47	91001	P	47	153448	-3	1.52e-13
47	91022	P	47	153469	-3	1.52e-13
39	44411	P	39	143900	-2	1.52e-10
32	88727	P	32	155611	0	3.73e-10
32	88874	P	32	155758	0	3.73e-10
38	69383	P	38	69383	-2	5.77e-10
30	8192	P	30	46091	0	5.97e-09
30	90966	P	30	153497	0	5.97e-09
30	90990	P	30	153521	0	5.97e-09
33	89576	P	33	154884	-1	9.24e-09
33	89600	P	33	154908	-1	9.24e-09
37	87862	P	37	155568	-3	7.65e-08
35	89520	P	35	154896	-3	1.03e-06
35	89586	P	35	154962	-3	1.03e-06
32	109633	P	32	134816	-2	1.67e-06
32	109669	P	32	134852	-2	1.67e-06
33	60074	P	33	60074	-3	1.37e-05
30	69405	P	30	69405	-2	2.34e-05
32	87872	P	32	155563	-3	5e-05
30	36109	P	30	46091	-3	0.000655
30	44423	P	30	143897	-3	0.000655

## Sheet: Table S4
Table S4. Distribution of tandem repeat lengths in seven A. deliciosa chloroplast genomes.
Species	SSR type	SSR (bp)	Start	End	Region	Annotation	Motif
A. deliciosa cv. Cuixiang	p1	10	3075	3084	LSC	tRNA(trnK-UUU intron)	(T)10
A. deliciosa cv. Cuixiang	p1	10	3723	3732	LSC	IGS(trnK-UUU-rps17)	(A)10
A. deliciosa cv. Cuixiang	p3	12	7052	7063	LSC	IGS(trnQ-UUG-psbK)	(AAT)4
A. deliciosa cv. Cuixiang	p1	10	8085	8094	LSC	CDS(psbI)	(A)10
A. deliciosa cv. Cuixiang	p1	11	8639	8649	LSC	IGS(trnS-GUC-trnG-UCC)	(T)11
A. deliciosa cv. Cuixiang	p1	11	11786	11796	LSC	IGS(atpA-atpF)	(A)11
A. deliciosa cv. Cuixiang	p1	10	12416	12425	LSC	CDS(atpF intron)	(A)10
A. deliciosa cv. Cuixiang	c	26	13202	13227	LSC	IGS(atpF-atpH)	(T)10atatat(TA)5
A. deliciosa cv. Cuixiang	p1	11	13798	13808	LSC	IGS(atpH-atpI)	(A)11
A. deliciosa cv. Cuixiang	p1	11	18802	18812	LSC	CDS(rpoC2)	(T)11
A. deliciosa cv. Cuixiang	p2	10	20145	20154	LSC	CDS(rpoC2)	(AT)5
A. deliciosa cv. Cuixiang	p2	10	21178	21187	LSC	CDS(rpoC1)	(AT)5
A. deliciosa cv. Cuixiang	p1	10	26468	26477	LSC	CDS(rpoB)	(T)10
A. deliciosa cv. Cuixiang	p1	10	27472	27481	LSC	IGS(rpoB-trnC-GCA)	(A)10
A. deliciosa cv. Cuixiang	p1	10	28791	28800	LSC	IGS(trnC-GCA-petN)	(A)10
A. deliciosa cv. Cuixiang	p4	12	32873	32884	LSC	IGS(trnT-GGU-psbD)	(TCTT)3
A. deliciosa cv. Cuixiang	c	98	36918	37015	LSC	IGS(psbZ-trnG-GCC)	(A)10gaaaacaattaataaaatagttggaatcgacctgaagagagtctctggcccggcactacacaaatataatccaggc(AT)6
A. deliciosa cv. Cuixiang	p1	11	43030	43040	LSC	IGS(psaA-ycf3)	(A)11
A. deliciosa cv. Cuixiang	p1	10	45065	45074	LSC	CDS(ycf3 intron)	(A)10
A. deliciosa cv. Cuixiang	p1	12	45316	45327	LSC	IGS(ycf3-trnS-GGA)	(A)12
A. deliciosa cv. Cuixiang	p4	12	48450	48461	LSC	IGS(trnS-GGA-rps4)	(TATT)3
A. deliciosa cv. Cuixiang	p1	12	51646	51657	LSC	IGS(ndhC-trnV-UAC)	(T)12
A. deliciosa cv. Cuixiang	p3	15	59385	59399	LSC	CDS(accD)	(GAG)5
A. deliciosa cv. Cuixiang	p1	10	60059	60068	LSC	IGS(accD-psaI)	(T)10
A. deliciosa cv. Cuixiang	p1	12	60567	60578	LSC	IGS(psaI-ycf5)	(T)12
A. deliciosa cv. Cuixiang	c	159	61716	61874	LSC	IGS(ycf4-cemA)	(AAAT)3ttcgttttttattttaagtccaatatttgttggaattgatactttcgatccagatagatcgtgtcttgtaaa(T)12cgtctgaaaatccgaataagattcattttgatagatcgtgtcttgtaaa(T)14
A. deliciosa cv. Cuixiang	p3	12	61989	62000	LSC	IGS(ycf4-cemA)	(TTA)4
A. deliciosa cv. Cuixiang	p4	12	66026	66037	LSC	IGS(psbE-petL)	(TTTC)3
A. deliciosa cv. Cuixiang	p1	11	69278	69288	LSC	IGS(rpl33-rps18)	(T)11
A. deliciosa cv. Cuixiang	p4	12	79577	79588	LSC	CDS(rpoA)	(TTTC)3
A. deliciosa cv. Cuixiang	p1	13	81794	81806	LSC	IGS(infA-rps8)	(T)13
A. deliciosa cv. Cuixiang	c	25	82290	82314	LSC	IGS(rps8-rpl14)	(T)10att(TTA)4
A. deliciosa cv. Cuixiang	p1	13	84491	84503	LSC	IGS(rpl16-rps3)	(T)13
A. deliciosa cv. Cuixiang	p1	10	86032	86041	LSC	IGS(rps19-rpl2)	(T)10
A. deliciosa cv. Cuixiang	p1	10	110472	110481	IRb	IGS(trnR-ACG-trnN-GUU)	(T)10
A. deliciosa cv. Cuixiang	p5	15	111603	111617	IRb	IGS(trnN-GUU-ndhF)	(AGAAA)3
A. deliciosa cv. Cuixiang	p1	10	114471	114480	SSC	IGS(ndhF-rpl32)	(A)10
A. deliciosa cv. Cuixiang	p2	10	115742	115751	SSC	IGS(rpl32-trnL-UAG)	(TA)5
A. deliciosa cv. Cuixiang	p4	12	117734	117745	SSC	IGS(atpA-atpF)	(AATA)3
A. deliciosa cv. Cuixiang	p1	11	122687	122697	SSC	CDS(atpF intron)	(T)11
A. deliciosa cv. Cuixiang	p4	12	123049	123060	SSC	CDS(atpF intron)	(AATC)3
A. deliciosa cv. Cuixiang	c	109	128225	128333	SSC	CDS(atpF intron)	(T)14actatttgccaattctttttgagtgattcgaatattttagcattataacttgttttattaggactaacagttattcctggagtc(T)11
A. deliciosa cv. Cuixiang	p3	21	128561	128581	SSC	CDS(atpF intron)	(TTA)7
A. deliciosa cv. Cuixiang	p6	18	129615	129632	SSC	CDS(atpF)	(TTTTTC)3
A. deliciosa cv. Cuixiang	p5	15	132900	132914	SSC	CDS(atpF-atpH)	(TTTTC)3
A. deliciosa cv. Cuixiang	p1	10	134037	134046	SSC	CDS(atpF-atpH)	(A)10
A. deliciosa cv. Yate	p1	10	3082	3091	LSC	tRNA(trnK-UUU intron)	(T)10
A. deliciosa cv. Yate	p1	10	3730	3739	LSC	IGS(trnK-UUU-rps17)	(A)10
A. deliciosa cv. Yate	p3	12	7059	7070	LSC	IGS(trnQ-UUG-psbK)	(AAT)4
A. deliciosa cv. Yate	p1	10	8092	8101	LSC	CDS(psbI)	(A)10
A. deliciosa cv. Yate	p1	11	8646	8656	LSC	IGS(trnS-GUC-trnG-UCC)	(T)11
A. deliciosa cv. Yate	p1	11	11793	11803	LSC	IGS(atpA-atpF)	(A)11
A. deliciosa cv. Yate	p1	10	12423	12432	LSC	CDS(atpF intron)	(A)10
A. deliciosa cv. Yate	c	26	13209	13234	LSC	IGS(atpF-atpH)	(T)10atatat(TA)5
A. deliciosa cv. Yate	p1	11	13805	13815	LSC	IGS(atpH-atpI)	(A)11
A. deliciosa cv. Yate	p1	11	18810	18820	LSC	CDS(rpoC2)	(T)11
A. deliciosa cv. Yate	p2	10	20153	20162	LSC	CDS(rpoC2)	(AT)5
A. deliciosa cv. Yate	p2	10	21186	21195	LSC	CDS(rpoC1)	(AT)5
A. deliciosa cv. Yate	p1	10	26487	26496	LSC	CDS(rpoB)	(T)10
A. deliciosa cv. Yate	p1	10	27491	27500	LSC	IGS(rpoB-trnC-GCA)	(A)10
A. deliciosa cv. Yate	p1	10	28810	28819	LSC	IGS(trnC-GCA-petN)	(A)10
A. deliciosa cv. Yate	p4	12	32876	32887	LSC	IGS(trnT-GGU-psbD)	(TCTT)3
A. deliciosa cv. Yate	c	98	36921	37018	LSC	IGS(psbZ-trnG-GCC)	(A)10gaaaacaattaataaaatagttggaatcgacctgaagagagtctctggcccggcactacacaaatataatccaggc(AT)6
A. deliciosa cv. Yate	p1	11	43033	43043	LSC	IGS(psaA-ycf3)	(A)11
A. deliciosa cv. Yate	p1	10	45068	45077	LSC	CDS(ycf3 intron)	(A)10
A. deliciosa cv. Yate	p1	12	45319	45330	LSC	IGS(ycf3-trnS-GGA)	(A)12
A. deliciosa cv. Yate	p4	12	48453	48464	LSC	IGS(trnS-GGA-rps4)	(TATT)3
A. deliciosa cv. Yate	p1	12	51651	51662	LSC	IGS(ndhC-trnV-UAC)	(T)12
A. deliciosa cv. Yate	p3	15	59388	59402	LSC	CDS(accD)	(GAG)5
A. deliciosa cv. Yate	p1	10	60062	60071	LSC	IGS(accD-psaI)	(T)10
A. deliciosa cv. Yate	p1	12	60570	60581	LSC	IGS(psaI-ycf5)	(T)12
A. deliciosa cv. Yate	c	156	61719	61874	LSC	IGS(ycf4-cemA)	(AAAT)3ttcgttttttattttaagtccaatatttgttggaattgatactttcgatccagatagatcgtgtcttgtaaa(T)12cgtctgaaaatccgaataagatactttgatagatctgtgtcttgtaaa(T)12
A. deliciosa cv. Yate	p3	12	61989	62000	LSC	IGS(ycf4-cemA)	(TTA)4
A. deliciosa cv. Yate	p4	12	66026	66037	LSC	IGS(psbE-petL)	(TTTC)3
A. deliciosa cv. Yate	p1	11	69278	69288	LSC	IGS(rpl33-rps18)	(T)11
A. deliciosa cv. Yate	p4	12	79594	79605	LSC	CDS(rpoA)	(TTTC)3
A. deliciosa cv. Yate	p1	13	81811	81823	LSC	IGS(infA-rps8)	(T)13
A. deliciosa cv. Yate	c	25	82307	82331	LSC	IGS(rps8-rpl14)	(T)10att(TTA)4
A. deliciosa cv. Yate	p1	13	84508	84520	LSC	IGS(rpl16-rps3)	(T)13
A. deliciosa cv. Yate	p1	10	86049	86058	LSC	IGS(rps19-rpl2)	(T)10
A. deliciosa cv. Yate	p1	10	110489	110498	IRb	IGS(trnR-ACG-trnN-GUU)	(T)10
A. deliciosa cv. Yate	p5	15	111620	111634	IRb	IGS(trnN-GUU-ndhF)	(AGAAA)3
A. deliciosa cv. Yate	p1	11	114488	114498	SSC	IGS(ndhF-rpl32)	(A)11
A. deliciosa cv. Yate	p2	10	115760	115769	SSC	IGS(rpl32-trnL-UAG)	(TA)5
A. deliciosa cv. Yate	p4	12	117752	117763	SSC	IGS(atpA-atpF)	(AATA)3
A. deliciosa cv. Yate	p1	11	122705	122715	SSC	CDS(atpF intron)	(T)11
A. deliciosa cv. Yate	p4	12	123067	123078	SSC	CDS(atpF intron)	(AATC)3
A. deliciosa cv. Yate	c	109	128243	128351	SSC	CDS(atpF intron)	(T)14actatttgccaattctttttgagtgattcgaatattttagcattataacttgttttattaggactaacagttattcctggagtc(T)11
A. deliciosa cv. Yate	p3	21	128579	128599	SSC	CDS(atpF intron)	(TTA)7
A. deliciosa cv. Yate	p6	18	129633	129650	SSC	CDS(atpF)	(TTTTTC)3
A. deliciosa cv. Yate	p5	15	132918	132932	SSC	CDS(atpF-atpH)	(TTTTC)3
A. deliciosa cv. Yate	p1	10	134055	134064	SSC	CDS(atpF-atpH)	(A)10
A. deliciosa cv. XuXiang	p1	10	3075	3084	LSC	tRNA(trnK-UUU intron)	(T)10
A. deliciosa cv. XuXiang	p1	10	3723	3732	LSC	IGS(trnK-UUU-rps17)	(A)10
A. deliciosa cv. XuXiang	p3	12	7040	7051	LSC	IGS(trnQ-UUG-psbK)	(AAT)4
A. deliciosa cv. XuXiang	p1	10	8073	8082	LSC	CDS(psbI)	(A)10
A. deliciosa cv. XuXiang	p1	11	8627	8637	LSC	IGS(trnS-GUC-trnG-UCC)	(T)11
A. deliciosa cv. XuXiang	p1	11	11774	11784	LSC	IGS(atpA-atpF)	(A)11
A. deliciosa cv. XuXiang	p1	10	12404	12413	LSC	CDS(atpF intron)	(A)10
A. deliciosa cv. XuXiang	c	26	13190	13215	LSC	IGS(atpF-atpH)	(T)10atatat(TA)5
A. deliciosa cv. XuXiang	p1	11	13786	13796	LSC	IGS(atpH-atpI)	(A)11
A. deliciosa cv. XuXiang	p1	11	18791	18801	LSC	CDS(rpoC2)	(T)11
A. deliciosa cv. XuXiang	p2	10	20134	20143	LSC	CDS(rpoC2)	(AT)5
A. deliciosa cv. XuXiang	p2	10	21167	21176	LSC	CDS(rpoC1)	(AT)5
A. deliciosa cv. XuXiang	p1	10	26468	26477	LSC	CDS(rpoB)	(T)10
A. deliciosa cv. XuXiang	p1	10	27472	27481	LSC	IGS(rpoB-trnC-GCA)	(A)10
A. deliciosa cv. XuXiang	p1	10	28791	28800	LSC	IGS(trnC-GCA-petN)	(A)10
A. deliciosa cv. XuXiang	p4	12	32849	32860	LSC	IGS(trnT-GGU-psbD)	(TCTT)3
A. deliciosa cv. XuXiang	c	98	36894	36991	LSC	IGS(psbZ-trnG-GCC)	(A)10gaaaacaattaataaaatagttggaatcgacctgaagagagtctctggcccggcactacacaaatataatccaggc(AT)6
A. deliciosa cv. XuXiang	p1	11	43006	43016	LSC	IGS(psaA-ycf3)	(A)11
A. deliciosa cv. XuXiang	p1	10	45041	45050	LSC	CDS(ycf3 intron)	(A)10
A. deliciosa cv. XuXiang	p1	12	45292	45303	LSC	IGS(ycf3-trnS-GGA)	(A)12
A. deliciosa cv. XuXiang	p4	12	48426	48437	LSC	IGS(trnS-GGA-rps4)	(TATT)3
A. deliciosa cv. XuXiang	p1	12	51620	51631	LSC	IGS(ndhC-trnV-UAC)	(T)12
A. deliciosa cv. XuXiang	p3	15	59357	59371	LSC	CDS(accD)	(GAG)5
A. deliciosa cv. XuXiang	p1	10	60031	60040	LSC	IGS(accD-psaI)	(T)10
A. deliciosa cv. XuXiang	p1	12	60539	60550	LSC	IGS(psaI-ycf5)	(T)12
A. deliciosa cv. XuXiang	c	155	61688	61842	LSC	IGS(ycf4-cemA)	(AAAT)3ttcgttttttattttaagtccaatatttgttggaattgatactttcgatccagatagatcgtgtcttgtaaa(T)12cgtctgaaaatccgaataagatactttgatagatcgtgtcttgtaaa(T)12
A. deliciosa cv. XuXiang	p3	12	61957	61968	LSC	IGS(ycf4-cemA)	(TTA)4
A. deliciosa cv. XuXiang	p4	12	65994	66005	LSC	IGS(psbE-petL)	(TTTC)3
A. deliciosa cv. XuXiang	p1	11	69246	69256	LSC	IGS(rpl33-rps18)	(T)11
A. deliciosa cv. XuXiang	p4	12	79562	79573	LSC	CDS(rpoA)	(TTTC)3
A. deliciosa cv. XuXiang	p1	13	81779	81791	LSC	IGS(infA-rps8)	(T)13
A. deliciosa cv. XuXiang	c	25	82275	82299	LSC	IGS(rps8-rpl14)	(T)10att(TTA)4
A. deliciosa cv. XuXiang	p1	13	84476	84488	LSC	IGS(rpl16-rps3)	(T)13
A. deliciosa cv. XuXiang	p1	10	86017	86026	LSC	IGS(rps19-rpl2)	(T)10
A. deliciosa cv. XuXiang	p1	10	110457	110466	IRb	IGS(trnR-ACG-trnN-GUU)	(T)10
A. deliciosa cv. XuXiang	p5	15	111588	111602	IRb	IGS(trnN-GUU-ndhF)	(AGAAA)3
A. deliciosa cv. XuXiang	p1	11	114456	114466	SSC	IGS(ndhF-rpl32)	(A)11
A. deliciosa cv. XuXiang	p2	10	115728	115737	SSC	IGS(rpl32-trnL-UAG)	(TA)5
A. deliciosa cv. XuXiang	p4	12	117720	117731	SSC	IGS(atpA-atpF)	(AATA)3
A. deliciosa cv. XuXiang	p1	11	122673	122683	SSC	CDS(atpF intron)	(T)11
A. deliciosa cv. XuXiang	p4	12	123035	123046	SSC	CDS(atpF intron)	(AATC)3
A. deliciosa cv. XuXiang	c	109	128211	128319	SSC	CDS(atpF intron)	(T)14actatttgccaattctttttgagtgattcgaatattttagcattataacttgttttattaggactaacagttattcctggagtc(T)11
A. deliciosa cv. XuXiang	p3	21	128547	128567	SSC	CDS(atpF intron)	(TTA)7
A. deliciosa cv. XuXiang	p6	18	129601	129618	SSC	CDS(atpF)	(TTTTTC)3
A. deliciosa cv. XuXiang	p5	15	132886	132900	SSC	CDS(atpF-atpH)	(TTTTC)3
A. deliciosa cv. XuXiang	p1	10	134023	134032	SSC	CDS(atpF-atpH)	(A)10
A. deliciosa cv. Ximi-59	p1	10	3073	3082	LSC	tRNA(trnK-UUU intron)	(T)10
A. deliciosa cv. Ximi-59	p1	10	3721	3730	LSC	IGS(trnK-UUU-rps17)	(A)10
A. deliciosa cv. Ximi-59	p3	12	7050	7061	LSC	IGS(trnQ-UUG-psbK)	(AAT)4
A. deliciosa cv. Ximi-59	p1	10	8083	8092	LSC	CDS(psbI)	(A)10
A. deliciosa cv. Ximi-59	p1	11	8637	8647	LSC	IGS(trnS-GUC-trnG-UCC)	(T)11
A. deliciosa cv. Ximi-59	p1	11	11784	11794	LSC	IGS(atpA-atpF)	(A)11
A. deliciosa cv. Ximi-59	p1	10	12414	12423	LSC	CDS(atpF intron)	(A)10
A. deliciosa cv. Ximi-59	c	26	13200	13225	LSC	IGS(atpF-atpH)	(T)10atatat(TA)5
A. deliciosa cv. Ximi-59	p1	11	13796	13806	LSC	IGS(atpH-atpI)	(A)11
A. deliciosa cv. Ximi-59	p1	11	18800	18810	LSC	CDS(rpoC2)	(T)11
A. deliciosa cv. Ximi-59	p2	10	20143	20152	LSC	CDS(rpoC2)	(AT)5
A. deliciosa cv. Ximi-59	p2	10	21176	21185	LSC	CDS(rpoC1)	(AT)5
A. deliciosa cv. Ximi-59	p1	10	26466	26475	LSC	CDS(rpoB)	(T)10
A. deliciosa cv. Ximi-59	p1	10	27470	27479	LSC	IGS(rpoB-trnC-GCA)	(A)10
A. deliciosa cv. Ximi-59	p1	10	28789	28798	LSC	IGS(trnC-GCA-petN)	(A)10
A. deliciosa cv. Ximi-59	p4	12	32871	32882	LSC	IGS(trnT-GGU-psbD)	(TCTT)3
A. deliciosa cv. Ximi-59	c	98	36916	37013	LSC	IGS(psbZ-trnG-GCC)	(A)10gaaaacaattaataaaatagttggaatcgacctgaagagagtctctggcccggcactacacaaatataatccaggc(AT)6
A. deliciosa cv. Ximi-59	p1	11	43028	43038	LSC	IGS(psaA-ycf3)	(A)11
A. deliciosa cv. Ximi-59	p1	10	45063	45072	LSC	CDS(ycf3 intron)	(A)10
A. deliciosa cv. Ximi-59	p1	12	45314	45325	LSC	IGS(ycf3-trnS-GGA)	(A)12
A. deliciosa cv. Ximi-59	p4	12	48448	48459	LSC	IGS(trnS-GGA-rps4)	(TATT)3
A. deliciosa cv. Ximi-59	p1	12	51642	51653	LSC	IGS(ndhC-trnV-UAC)	(T)12
A. deliciosa cv. Ximi-59	p3	15	59379	59393	LSC	CDS(accD)	(GAG)5
A. deliciosa cv. Ximi-59	p1	10	60053	60062	LSC	IGS(accD-psaI)	(T)10
A. deliciosa cv. Ximi-59	p1	12	60561	60572	LSC	IGS(psaI-ycf5)	(T)12
A. deliciosa cv. Ximi-59	c	155	61710	61864	LSC	IGS(ycf4-cemA)	(AAAT)3ttcgttttttattttaagtccaatatttgttggaattgatactttcgatccagatagatcgtgtcttgtaaa(T)12cgtctgaaaatccgaataagatattttgatagatcgtgtcttgtaaa(T)12
A. deliciosa cv. Ximi-59	p3	12	61979	61990	LSC	IGS(ycf4-cemA)	(TTA)4
A. deliciosa cv. Ximi-59	p4	12	66016	66027	LSC	IGS(psbE-petL)	(TTTC)3
A. deliciosa cv. Ximi-59	p1	11	69268	69278	LSC	IGS(rpl33-rps18)	(T)11
A. deliciosa cv. Ximi-59	p4	12	79567	79578	LSC	CDS(rpoA)	(TTTC)3
A. deliciosa cv. Ximi-59	p1	13	81784	81796	LSC	IGS(infA-rps8)	(T)13
A. deliciosa cv. Ximi-59	c	25	82280	82304	LSC	IGS(rps8-rpl14)	(T)10att(TTA)4
A. deliciosa cv. Ximi-59	p1	13	84481	84493	LSC	IGS(rpl16-rps3)	(T)13
A. deliciosa cv. Ximi-59	p1	10	86022	86031	LSC	IGS(rps19-rpl2)	(T)10
A. deliciosa cv. Ximi-59	p1	10	110462	110471	IRb	IGS(trnR-ACG-trnN-GUU)	(T)10
A. deliciosa cv. Ximi-59	p5	15	111593	111607	IRb	IGS(trnN-GUU-ndhF)	(AGAAA)3
A. deliciosa cv. Ximi-59	p1	10	114461	114470	SSC	IGS(ndhF-rpl32)	(A)10
A. deliciosa cv. Ximi-59	p2	10	115732	115741	SSC	IGS(rpl32-trnL-UAG)	(TA)5
A. deliciosa cv. Ximi-59	p4	12	117724	117735	SSC	IGS(atpA-atpF)	(AATA)3
A. deliciosa cv. Ximi-59	p1	11	122677	122687	SSC	CDS(atpF intron)	(T)11
A. deliciosa cv. Ximi-59	p4	12	123039	123050	SSC	CDS(atpF intron)	(AATC)3
A. deliciosa cv. Ximi-59	c	109	128215	128323	SSC	CDS(atpF intron)	(T)14actatttgccaattctttttgagtgattcgaatattttagcattataacttgttttattaggactaacagttattcctggagtc(T)11
A. deliciosa cv. Ximi-59	p3	21	128551	128571	SSC	CDS(atpF intron)	(TTA)7
A. deliciosa cv. Ximi-59	p6	18	129605	129622	SSC	CDS(atpF)	(TTTTTC)3
A. deliciosa cv. Ximi-59	p5	15	132890	132904	SSC	CDS(atpF-atpH)	(TTTTC)3
A. deliciosa cv. Ximi-59	p1	10	134027	134036	SSC	CDS(atpF-atpH)	(A)10
A. deliciosa cv. Nongda Mixiang	p1	10	3080	3089	LSC	tRNA(trnK-UUU intron)	(T)10
A. deliciosa cv. Nongda Mixiang	p1	10	3728	3737	LSC	IGS(trnK-UUU-rps17)	(A)10
A. deliciosa cv. Nongda Mixiang	p3	12	7057	7068	LSC	IGS(trnQ-UUG-psbK)	(AAT)4
A. deliciosa cv. Nongda Mixiang	p1	10	8090	8099	LSC	CDS(psbI)	(A)10
A. deliciosa cv. Nongda Mixiang	p1	11	8644	8654	LSC	IGS(trnS-GUC-trnG-UCC)	(T)11
A. deliciosa cv. Nongda Mixiang	p1	11	11791	11801	LSC	IGS(atpA-atpF)	(A)11
A. deliciosa cv. Nongda Mixiang	p1	10	12421	12430	LSC	CDS(atpF intron)	(A)10
A. deliciosa cv. Nongda Mixiang	c	26	13207	13232	LSC	IGS(atpF-atpH)	(T)10atatat(TA)5
A. deliciosa cv. Nongda Mixiang	p1	11	13803	13813	LSC	IGS(atpH-atpI)	(A)11
A. deliciosa cv. Nongda Mixiang	p1	11	18808	18818	LSC	CDS(rpoC2)	(T)11
A. deliciosa cv. Nongda Mixiang	p2	10	20151	20160	LSC	CDS(rpoC2)	(AT)5
A. deliciosa cv. Nongda Mixiang	p2	10	21184	21193	LSC	CDS(rpoC1)	(AT)5
A. deliciosa cv. Nongda Mixiang	p1	10	26474	26483	LSC	CDS(rpoB)	(T)10
A. deliciosa cv. Nongda Mixiang	p1	10	27478	27487	LSC	IGS(rpoB-trnC-GCA)	(A)10
A. deliciosa cv. Nongda Mixiang	p1	10	28797	28806	LSC	IGS(trnC-GCA-petN)	(A)10
A. deliciosa cv. Nongda Mixiang	p4	12	32879	32890	LSC	IGS(trnT-GGU-psbD)	(TCTT)3
A. deliciosa cv. Nongda Mixiang	c	98	36924	37021	LSC	IGS(psbZ-trnG-GCC)	(A)10gaaaacaattaataaaatagttggaatcgacctgaagagagtctctggcccggcactacacaaatataatccaggc(AT)6
A. deliciosa cv. Nongda Mixiang	p1	11	43036	43046	LSC	IGS(psaA-ycf3)	(A)11
A. deliciosa cv. Nongda Mixiang	p1	10	45071	45080	LSC	CDS(ycf3 intron)	(A)10
A. deliciosa cv. Nongda Mixiang	p1	12	45322	45333	LSC	IGS(ycf3-trnS-GGA)	(A)12
A. deliciosa cv. Nongda Mixiang	p4	12	48456	48467	LSC	IGS(trnS-GGA-rps4)	(TATT)3
A. deliciosa cv. Nongda Mixiang	p1	12	51650	51661	LSC	IGS(ndhC-trnV-UAC)	(T)12
A. deliciosa cv. Nongda Mixiang	p3	15	59389	59403	LSC	CDS(accD)	(GAG)5
A. deliciosa cv. Nongda Mixiang	p1	10	60063	60072	LSC	IGS(accD-psaI)	(T)10
A. deliciosa cv. Nongda Mixiang	p1	12	60571	60582	LSC	IGS(psaI-ycf5)	(T)12
A. deliciosa cv. Nongda Mixiang	c	158	61720	61877	LSC	IGS(ycf4-cemA)	(AAAT)3ttcgttttttattttaagtccaatatttgttggaattgatactttcgatccagatagatcgtgtcttgtaaa(T)12cgtctgaaaatccgaataagattcactttgatagatctgtgtcttgtaaa(T)12
A. deliciosa cv. Nongda Mixiang	p3	12	61992	62003	LSC	IGS(ycf4-cemA)	(TTA)4
A. deliciosa cv. Nongda Mixiang	p4	12	66029	66040	LSC	IGS(psbE-petL)	(TTTC)3
A. deliciosa cv. Nongda Mixiang	p1	11	69281	69291	LSC	IGS(rpl33-rps18)	(T)11
A. deliciosa cv. Nongda Mixiang	p4	12	79580	79591	LSC	CDS(rpoA)	(TTTC)3
A. deliciosa cv. Nongda Mixiang	p1	13	81797	81809	LSC	IGS(infA-rps8)	(T)13
A. deliciosa cv. Nongda Mixiang	c	25	82293	82317	LSC	IGS(rps8-rpl14)	(T)10att(TTA)4
A. deliciosa cv. Nongda Mixiang	p1	13	84494	84506	LSC	IGS(rpl16-rps3)	(T)13
A. deliciosa cv. Nongda Mixiang	p1	10	86035	86044	LSC	IGS(rps19-rpl2)	(T)10
A. deliciosa cv. Nongda Mixiang	p1	10	110475	110484	IRb	IGS(trnR-ACG-trnN-GUU)	(T)10
A. deliciosa cv. Nongda Mixiang	p5	15	111606	111620	IRb	IGS(trnN-GUU-ndhF)	(AGAAA)3
A. deliciosa cv. Nongda Mixiang	p1	10	114474	114483	SSC	IGS(ndhF-rpl32)	(A)10
A. deliciosa cv. Nongda Mixiang	p2	10	115745	115754	SSC	IGS(rpl32-trnL-UAG)	(TA)5
A. deliciosa cv. Nongda Mixiang	p4	12	117737	117748	SSC	IGS(atpA-atpF)	(AATA)3
A. deliciosa cv. Nongda Mixiang	p1	11	122690	122700	SSC	CDS(atpF intron)	(T)11
A. deliciosa cv. Nongda Mixiang	p4	12	123052	123063	SSC	CDS(atpF intron)	(AATC)3
A. deliciosa cv. Nongda Mixiang	c	109	128228	128336	SSC	CDS(atpF intron)	(T)14actatttgccaattctttttgagtgattcgaatattttagcattataacttgttttattaggactaacagttattcctggagtc(T)11
A. deliciosa cv. Nongda Mixiang	p3	21	128564	128584	SSC	CDS(atpF intron)	(TTA)7
A. deliciosa cv. Nongda Mixiang	p6	18	129618	129635	SSC	CDS(atpF)	(TTTTTC)3
A. deliciosa cv. Nongda Mixiang	p5	15	132903	132917	SSC	CDS(atpF-atpH)	(TTTTC)3
A. deliciosa cv. Nongda Mixiang	p1	10	134040	134049	SSC	CDS(atpF-atpH)	(A)10
A. deliciosa cv. Hayward	p1	10	3068	3077	LSC	tRNA(trnK-UUU intron)	(T)10
A. deliciosa cv. Hayward	p1	10	3716	3725	LSC	IGS(trnK-UUU-rps17)	(A)10
A. deliciosa cv. Hayward	p3	12	7045	7056	LSC	IGS(trnQ-UUG-psbK)	(AAT)4
A. deliciosa cv. Hayward	p1	10	8078	8087	LSC	CDS(psbI)	(A)10
A. deliciosa cv. Hayward	p1	11	8632	8642	LSC	IGS(trnS-GUC-trnG-UCC)	(T)11
A. deliciosa cv. Hayward	p1	11	11754	11764	LSC	IGS(atpA-atpF)	(A)11
A. deliciosa cv. Hayward	p1	10	12384	12393	LSC	CDS(atpF intron)	(A)10
A. deliciosa cv. Hayward	p1	11	13722	13732	LSC	IGS(atpH-atpI)	(A)11
A. deliciosa cv. Hayward	p1	11	18727	18737	LSC	CDS(rpoC2)	(T)11
A. deliciosa cv. Hayward	p2	10	20070	20079	LSC	CDS(rpoC2)	(AT)5
A. deliciosa cv. Hayward	p2	10	21103	21112	LSC	CDS(rpoC1)	(AT)5
A. deliciosa cv. Hayward	p1	10	26393	26402	LSC	CDS(rpoB)	(T)10
A. deliciosa cv. Hayward	p1	10	27397	27406	LSC	IGS(rpoB-trnC-GCA)	(A)10
A. deliciosa cv. Hayward	p1	10	28716	28725	LSC	IGS(trnC-GCA-petN)	(A)10
A. deliciosa cv. Hayward	p4	12	32798	32809	LSC	IGS(trnT-GGU-psbD)	(TCTT)3
A. deliciosa cv. Hayward	c	98	36843	36940	LSC	IGS(psbZ-trnG-GCC)	(A)10gaaaacaattaataaaatagttggaatcgacctgaagagagtctctggcccggcactacacaaatataatccaggc(AT)6
A. deliciosa cv. Hayward	p1	11	42955	42965	LSC	IGS(psaA-ycf3)	(A)11
A. deliciosa cv. Hayward	p1	10	44990	44999	LSC	CDS(ycf3 intron)	(A)10
A. deliciosa cv. Hayward	p1	12	45241	45252	LSC	IGS(ycf3-trnS-GGA)	(A)12
A. deliciosa cv. Hayward	p4	12	48375	48386	LSC	IGS(trnS-GGA-rps4)	(TATT)3
A. deliciosa cv. Hayward	p1	12	51569	51580	LSC	IGS(ndhC-trnV-UAC)	(T)12
A. deliciosa cv. Hayward	p3	15	59314	59328	LSC	CDS(accD)	(GAG)5
A. deliciosa cv. Hayward	p1	10	59988	59997	LSC	IGS(accD-psaI)	(T)10
A. deliciosa cv. Hayward	p1	12	60496	60507	LSC	IGS(psaI-ycf5)	(T)12
A. deliciosa cv. Hayward	c	157	61645	61801	LSC	IGS(ycf4-cemA)	(AAAT)3ttcgttttttattttaagtccaatatttgttggaattgatactttcgatccagatagatcgtgtcttgtaaa(T)12cgtctgaaaatccgaataagattcatttagatagatcgtgtcttgtaaa(T)12
A. deliciosa cv. Hayward	p3	12	61916	61927	LSC	IGS(ycf4-cemA)	(TTA)4
A. deliciosa cv. Hayward	p4	12	65953	65964	LSC	IGS(psbE-petL)	(TTTC)3
A. deliciosa cv. Hayward	p1	11	69205	69215	LSC	IGS(rpl33-rps18)	(T)11
A. deliciosa cv. Hayward	p4	12	79504	79515	LSC	CDS(rpoA)	(TTTC)3
A. deliciosa cv. Hayward	p1	13	81721	81733	LSC	IGS(infA-rps8)	(T)13
A. deliciosa cv. Hayward	c	25	82217	82241	LSC	IGS(rps8-rpl14)	(T)10att(TTA)4
A. deliciosa cv. Hayward	p1	13	84418	84430	LSC	IGS(rpl16-rps3)	(T)13
A. deliciosa cv. Hayward	p1	10	85959	85968	LSC	IGS(rps19-rpl2)	(T)10
A. deliciosa cv. Hayward	p1	10	110399	110408	IRb	IGS(trnR-ACG-trnN-GUU)	(T)10
A. deliciosa cv. Hayward	p5	15	111530	111544	IRb	IGS(trnN-GUU-ndhF)	(AGAAA)3
A. deliciosa cv. Hayward	p1	10	114398	114407	SSC	IGS(ndhF-rpl32)	(A)10
A. deliciosa cv. Hayward	p2	10	115669	115678	SSC	IGS(rpl32-trnL-UAG)	(TA)5
A. deliciosa cv. Hayward	p4	12	117661	117672	SSC	IGS(atpA-atpF)	(AATA)3
A. deliciosa cv. Hayward	p1	11	122614	122624	SSC	CDS(atpF intron)	(T)11
A. deliciosa cv. Hayward	p4	12	122976	122987	SSC	CDS(atpF intron)	(AATC)3
A. deliciosa cv. Hayward	c	109	128152	128260	SSC	CDS(atpF intron)	(T)14actatttgccaattctttttgagtgattcgaatattttagcattataacttgttttattaggactaacagttattcctggagtc(T)11
A. deliciosa cv. Hayward	p3	21	128488	128508	SSC	CDS(atpF intron)	(TTA)7
A. deliciosa cv. Hayward	p6	18	129542	129559	SSC	CDS(atpF)	(TTTTTC)3
A. deliciosa cv. Hayward	p5	15	132827	132841	SSC	CDS(atpF-atpH)	(TTTTC)3
A. deliciosa cv. Hayward	p1	10	133964	133973	SSC	CDS(atpF-atpH)	(A)10
A. deliciosa cv. Nongke-1	p1	10	3073	3082	LSC	tRNA(trnK-UUU intron)	(T)10
A. deliciosa cv. Nongke-1	p1	10	3721	3730	LSC	IGS(trnK-UUU-rps17)	(A)10
A. deliciosa cv. Nongke-1	p3	12	7050	7061	LSC	IGS(trnQ-UUG-psbK)	(AAT)4
A. deliciosa cv. Nongke-1	p1	10	8083	8092	LSC	CDS(psbI)	(A)10
A. deliciosa cv. Nongke-1	p1	11	8637	8647	LSC	IGS(trnS-GUC-trnG-UCC)	(T)11
A. deliciosa cv. Nongke-1	p1	11	11786	11796	LSC	IGS(atpA-atpF)	(A)11
A. deliciosa cv. Nongke-1	p1	10	12416	12425	LSC	CDS(atpF intron)	(A)10
A. deliciosa cv. Nongke-1	c	26	13202	13227	LSC	IGS(atpF-atpH)	(T)10atatat(TA)5
A. deliciosa cv. Nongke-1	p1	11	13798	13808	LSC	IGS(atpH-atpI)	(A)11
A. deliciosa cv. Nongke-1	p1	11	18803	18813	LSC	CDS(rpoC2)	(T)11
A. deliciosa cv. Nongke-1	p2	10	20146	20155	LSC	CDS(rpoC2)	(AT)5
A. deliciosa cv. Nongke-1	p2	10	21179	21188	LSC	CDS(rpoC1)	(AT)5
A. deliciosa cv. Nongke-1	p1	10	26469	26478	LSC	CDS(rpoB)	(T)10
A. deliciosa cv. Nongke-1	p1	10	27473	27482	LSC	IGS(rpoB-trnC-GCA)	(A)10
A. deliciosa cv. Nongke-1	p1	10	28792	28801	LSC	IGS(trnC-GCA-petN)	(A)10
A. deliciosa cv. Nongke-1	p4	12	32874	32885	LSC	IGS(trnT-GGU-psbD)	(TCTT)3
A. deliciosa cv. Nongke-1	c	98	36919	37016	LSC	IGS(psbZ-trnG-GCC)	(A)10gaaaacaattaataaaatagttggaatcgacctgaagagagtctctggcccggcactacacaaatataatccaggc(AT)6
A. deliciosa cv. Nongke-1	p1	11	43031	43041	LSC	IGS(psaA-ycf3)	(A)11
A. deliciosa cv. Nongke-1	p1	10	45066	45075	LSC	CDS(ycf3 intron)	(A)10
A. deliciosa cv. Nongke-1	p1	13	45317	45329	LSC	IGS(ycf3-trnS-GGA)	(A)13
A. deliciosa cv. Nongke-1	p4	12	48452	48463	LSC	IGS(trnS-GGA-rps4)	(TATT)3
A. deliciosa cv. Nongke-1	p1	12	51651	51662	LSC	IGS(ndhC-trnV-UAC)	(T)12
A. deliciosa cv. Nongke-1	p3	15	59389	59403	LSC	CDS(accD)	(GAG)5
A. deliciosa cv. Nongke-1	p1	10	60063	60072	LSC	IGS(accD-psaI)	(T)10
A. deliciosa cv. Nongke-1	p1	12	60571	60582	LSC	IGS(psaI-ycf5)	(T)12
A. deliciosa cv. Nongke-1	c	158	61720	61877	LSC	IGS(ycf4-cemA)	(AAAT)3ttcgttttttattttaagtccaatatttgttggaattgatactttcgatccagatagatcgtgtcttgtaaa(T)12cgtctgaaaatccgaataagattcattttgatagatcttgtccttgtaaa(T)12
A. deliciosa cv. Nongke-1	p3	12	61992	62003	LSC	IGS(ycf4-cemA)	(TTA)4
A. deliciosa cv. Nongke-1	p4	12	66029	66040	LSC	IGS(psbE-petL)	(TTTC)3
A. deliciosa cv. Nongke-1	p1	11	69281	69291	LSC	IGS(rpl33-rps18)	(T)11
A. deliciosa cv. Nongke-1	p4	12	79580	79591	LSC	CDS(rpoA)	(TTTC)3
A. deliciosa cv. Nongke-1	p1	13	81797	81809	LSC	IGS(infA-rps8)	(T)13
A. deliciosa cv. Nongke-1	c	25	82293	82317	LSC	IGS(rps8-rpl14)	(T)10att(TTA)4
A. deliciosa cv. Nongke-1	p1	13	84494	84506	LSC	IGS(rpl16-rps3)	(T)13
A. deliciosa cv. Nongke-1	p1	10	86035	86044	LSC	IGS(rps19-rpl2)	(T)10
A. deliciosa cv. Nongke-1	p1	10	110475	110484	IRb	IGS(trnR-ACG-trnN-GUU)	(T)10
A. deliciosa cv. Nongke-1	p5	15	111606	111620	IRb	IGS(trnN-GUU-ndhF)	(AGAAA)3
A. deliciosa cv. Nongke-1	p1	10	114474	114483	SSC	IGS(ndhF-rpl32)	(A)10
A. deliciosa cv. Nongke-1	p2	10	115745	115754	SSC	IGS(rpl32-trnL-UAG)	(TA)5
A. deliciosa cv. Nongke-1	p4	12	117737	117748	SSC	IGS(atpA-atpF)	(AATA)3
A. deliciosa cv. Nongke-1	c	34	122668	122701	SSC	CDS(atpF intron)	(T)10ctatatctttcta(T)11
A. deliciosa cv. Nongke-1	p4	12	123053	123064	SSC	CDS(atpF intron)	(AATC)3
A. deliciosa cv. Nongke-1	c	109	128229	128337	SSC	CDS(atpF intron)	(T)14actatttgccaattctttttgagtgattcgaatattttagcattataacttgttttattaggactaacagttattcctggagtc(T)11
A. deliciosa cv. Nongke-1	p3	21	128565	128585	SSC	CDS(atpF intron)	(TTA)7
A. deliciosa cv. Nongke-1	p6	18	129619	129636	SSC	CDS(atpF)	(TTTTTC)3
A. deliciosa cv. Nongke-1	p5	15	132904	132918	SSC	CDS(atpF-atpH)	(TTTTC)3
A. deliciosa cv. Nongke-1	p1	10	134041	134050	SSC	CDS(atpF-atpH)	(A)10

## Sheet: Table S5
Table S5. SSRs types in seven A. deliciosa chloroplast genomes.
Species	A	T	AT	TA	AAT	TTA	GAG	TCTT	TATT	TTTC	AATA	AATC	AGAAA	TTTTC	TTTTTC
A. deliciosa cv. Yate	12	13	2	1	1	2	1	1	1	2	1	1	1	1	1
A. deliciosa cv. XuXiang	12	13	2	1	1	2	1	1	1	2	1	1	1	1	1
A. deliciosa cv. Ximi-59	12	13	2	1	1	2	1	1	1	2	1	1	1	1	1
A. deliciosa cv. Nongke-1	12	12	2	1	1	2	1	1	1	2	1	1	1	1	1
A. deliciosa cv. Nongda Mixiang	12	13	2	1	1	2	1	1	1	2	1	1	1	1	1
A. deliciosa cv. Hayward	12	13	2	1	1	2	1	1	1	2	1	1	1	1	1
A. deliciosa cv. Cuixiang 1	12	13	2	1	1	2	1	1	1	2	1	1	1	1	1
A. deliciosa cv. Cuixiang 2	12	13	2	1	1	2	1	1	1	2	1	1	1	1	1
A. deliciosa cv. Cuixiang 3	12	13	2	1	1	2	1	1	1	2	1	1	1	1	1

## Sheet: Table S6
Table S6. Percentages of variable characters in coding and noncoding regions of seven Actinidia deliciosa chloroplast genomes.
Lengths	Variation points	Variation rates （%）	Genes	Scopes	Regions
1062	0	0	psbA	LSC	coding region
1515	0	0	matK	LSC	coding region
264	0	0	rps16	LSC	coding region
192	0	0	psbK	LSC	coding region
111	0	0	psbI	LSC	coding region
1524	0	0	atpA	LSC	coding region
555	0	0	atpF	LSC	coding region
246	0	0	atpH	LSC	coding region
744	0	0	atpI	LSC	coding region
711	0	0	rps2	LSC	coding region
4149	0	0	rpoC2	LSC	coding region
2058	0	0	rpoC1	LSC	coding region
3213	0	0	rpoB	LSC	coding region
90	0	0	petN	LSC	coding region
105	0	0	psbM	LSC	coding region
1062	0	0	psbD	LSC	coding region
1422	0	0	psbC	LSC	coding region
189	0	0	psbZ	LSC	coding region
303	0	0	rps14	LSC	coding region
2205	0	0	psaB	LSC	coding region
2253	0	0	psaA	LSC	coding region
507	0	0	ycf3	LSC	coding region
591	0	0	rps4	LSC	coding region
477	0	0	ndhJ	LSC	coding region
849	0	0	ndhK	LSC	coding region
363	0	0	ndhC	LSC	coding region
402	0	0	atpE	LSC	coding region
1497	5	0.001	atpB	LSC	coding region
1428	0	0	rbcL	LSC	coding region
900	4	0.001	accD	LSC	coding region
111	0	0	psaI	LSC	coding region
555	0	0	ycf4	LSC	coding region
690	0	0	cemA	LSC	coding region
963	0	0	petA	LSC	coding region
123	0	0	psbJ	LSC	coding region
117	0	0	psbL	LSC	coding region
120	0	0	psbF	LSC	coding region
252	0	0	psbE	LSC	coding region
96	0	0	petL	LSC	coding region
114	0	0	petG	LSC	coding region
135	0	0	psaJ	LSC	coding region
201	0	0	rpl33	LSC	coding region
360	0	0	rps18	LSC	coding region
345	0	0	rpl20	LSC	coding region
372	0	0	rps12	LSC	coding region
1527	0	0	psbB	LSC	coding region
108	0	0	psbT	LSC	coding region
132	0	0	psbN	LSC	coding region
222	0	0	psbH	LSC	coding region
651	0	0	petB	LSC	coding region
483	0	0	petD	LSC	coding region
1056	0	0	rpoA	LSC	coding region
441	0	0	rps11	LSC	coding region
114	0	0	rpl36	LSC	coding region
249	0	0	infA	LSC	coding region
411	0	0	rps8	LSC	coding region
369	0	0	rpl14	LSC	coding region
408	0	0	rpl16	LSC	coding region
660	0	0	rps3	LSC	coding region
468	0	0	rpl22	LSC	coding region
279	0	0	rps19	LSC	coding region
846	0	0	rpl2	LSC	coding region
282	0	0	rpl23	LSC	coding region
6102	0	0	ycf2	IR	coding region
249	0	0	ycf15	IR	coding region
1533	0	0	ndhB	IR	coding region
468	0	0	rps7	IR	coding region
2244	0	0	ndhF	SSC	coding region
180	0	0	rpl32	SSC	coding region
933	0	0	ccsA	SSC	coding region
1467	0	0	ndhD	SSC	coding region
246	0	0	psaC	SSC	coding region
303	0	0	ndhE	SSC	coding region
531	0	0	ndhG	SSC	coding region
504	0	0	ndhI	SSC	coding region
1092	0	0	ndhA	SSC	coding region
1182	0	0	ndhH	SSC	coding region
273	0	0	rps15	SSC	coding region
7035	0	0	ycf1	SSC	coding region
220	0	0	psbA-trnK(UUU)	LSC	non-coding region
260	0	0	trnK(UUU)-matK	LSC	non-coding region
714	0	0	matK-trnK(UUU)	LSC	non-coding region
734	0	0	trnK(UUU)-rps16	LSC	non-coding region
875	0	0	rps16intron	LSC	non-coding region
1453	12	0.002	rps16-trnQ(UUG)	LSC	non-coding region
341	0	0	trnQ(UUU)-psbK	LSC	non-coding region
384	0	0	psbK-psbI	LSC	non-coding region
142	0	0	psbI-trnS(GCU)	LSC	non-coding region
664	0	0	trnS(GCU)-trnG(UCC)	LSC	non-coding region
689	0	0	trnG(UCC)intron	LSC	non-coding region
359	37	0.03	trnG(UCC)-trnR(UCU)	LSC	non-coding region
109	0	0	trnR(UCU)-atpA	LSC	non-coding region
57	0	0	atpA-atpF	LSC	non-coding region
732	0	0	atpFintron	LSC	non-coding region
428	44	0.03	atpF-atpH	LSC	non-coding region
1115	1	0.0004	atpH-atpI	LSC	non-coding region
212	0	0	atpI-rps2	LSC	non-coding region
198	0	0	rps2-rpoC2	LSC	non-coding region
181	0	0	rpoC2-rpoC1	LSC	non-coding region
759	11	0.007	rpoC1intron	LSC	non-coding region
5	0	0	rpoC1-rpoB	LSC	non-coding region
1127	0	0	rpoB-trnC(GCA)	LSC	non-coding region
749	0	0	trnC(GCA)-petN	LSC	non-coding region
736	0	0	petN-psbM	LSC	non-coding region
626	0	0	psbM-trnD(GUC)	LSC	non-coding region
100	0	0	trnD(GUC)-trnY(GUA)	LSC	non-coding region
64	0	0	trnY(GUA)-trnE(UUC)	LSC	non-coding region
815	0	0	trnE(UUC)-trnT(GGU)	LSC	non-coding region
1531	24	0.006	trnT(GGU)-psbD	LSC	non-coding region
239	0	0	psbC-trnS(UGA)	LSC	non-coding region
377	0	0	trnS(UGA)-psbZ	LSC	non-coding region
475	0	0	psbZ-trnG(GCC)	LSC	non-coding region
145	0	0	trnG(GCC)-trnfM(CAU)	LSC	non-coding region
153	0	0	trnfM(CAU)-rps14	LSC	non-coding region
123	0	0	rps14-psaB	LSC	non-coding region
25	0	0	psaB-psaA	LSC	non-coding region
713	0	0	psaA-ycf3	LSC	non-coding region
1453	0	0	ycf3intron	LSC	non-coding region
825	1	0.0003	ycf3-trnS(GGA)	LSC	non-coding region
298	0	0	trnS(GGA)-rps4	LSC	non-coding region
334	0	0	rps4-trnT(UGU)	LSC	non-coding region
627	0	0	trnT(UGU)-trnL(UAA)	LSC	non-coding region
504	0	0	trnL(UAA)intron	LSC	non-coding region
399	0	0	trnL(UAA)-trnF(GAA)	LSC	non-coding region
697	0	0	trnF(GAA)-ndhJ	LSC	non-coding region
125	0	0	ndhJ-ndhK	LSC	non-coding region
932	9	0.005	ndhC-trnV(UAC)	LSC	non-coding region
172	0	0	trnV(UAC)-trnM(CAU)	LSC	non-coding region
189	0	0	trnM(CAU)-atpE	LSC	non-coding region
758	0	0	atpB-rbcL	LSC	non-coding region
1546	0	0	rbcL-accD	LSC	non-coding region
425	0	0	accD-psaI	LSC	non-coding region
402	0	0	psaI-ycf4	LSC	non-coding region
709	11	0.006	ycf4-cemA	LSC	non-coding region
228	0	0	cemA-petA	LSC	non-coding region
955	0	0	petA-psbJ	LSC	non-coding region
130	0	0	psbJ-psbL	LSC	non-coding region
22	0	0	psbL-psbF	LSC	non-coding region
9	0	0	psbF-psbE	LSC	non-coding region
1290	0	0	psbE-petL	LSC	non-coding region
182	0	0	petL-petG	LSC	non-coding region
123	0	0	petG-trnW(CCA)	LSC	non-coding region
168	0	0	trnW-CCA-trnP(UGG)	LSC	non-coding region
400	0	0	trnP(UGG)-psaJ	LSC	non-coding region
452	0	0	psaJ-rpl33	LSC	non-coding region
229	0	0	rpl33-rps18	LSC	non-coding region
317	0	0	rps18-rpl20	LSC	non-coding region
761	0	0	rpl20-rps12	LSC	non-coding region
73362	180	0.001	rps12 intron	LSC	non-coding region
181	0	0	psbB-psbT	LSC	non-coding region
60	0	0	psbT-psbN	LSC	non-coding region
102	0	0	psbN-psbH	LSC	non-coding region
132	0	0	psbH-petB	LSC	non-coding region
753	0	0	petB intron	LSC	non-coding region
190	0	0	petB-petD	LSC	non-coding region
777	0	0	petD intron	LSC	non-coding region
199	0	0	petD-rpoA	LSC	non-coding region
70	0	0	rpoA-rps11	LSC	non-coding region
112	0	0	rps11-rpl36	LSC	non-coding region
120	0	0	rpl36-infA	LSC	non-coding region
124	0	0	infA-rps8	LSC	non-coding region
198	0	0	rps8-rpl14	LSC	non-coding region
136	0	0	rps14-rpl6	LSC	non-coding region
1055	0	0	rpl16 intron	LSC	non-coding region
162	0	0	rpl16-rps3	LSC	non-coding region
45	0	0	rpl22-rps19	LSC	non-coding region
48	0	0	rps19-rpl2	LSC	non-coding region
664	0	0	rpl2 intron	LSC	non-coding region
18	0	0	rpl2-rpl23	LSC	non-coding region
773	0	0	rpl23-trnH(GUG)	IR	non-coding region
372	0	0	trnH(GUG)-trnI(CAU)	IR	non-coding region
107	0	0	trnI(CAU)-ycf2	IR	non-coding region
90	0	0	ycf2-ycf15	IR	non-coding region
361	0	0	ycf5-trnL(CAA)	IR	non-coding region
553	0	0	trnL(CAA)-ndhB	IR	non-coding region
679	0	0	ndhB intron	IR	non-coding region
297	0	0	ndhB-rps7	IR	non-coding region
2689	0	0	rps12-trnV(GAC)	IR	non-coding region
222	0	0	trnV(GAC)-rrn16	IR	non-coding region
293	0	0	rrn16-trnI(GAU)	IR	non-coding region
942	0	0	trnI(GAU) intron	IR	non-coding region
64	0	0	trnI(GAU)-trnA(UGC)	IR	non-coding region
798	0	0	trnA(UGC) intron	IR	non-coding region
153	0	0	trnA(UGC)-rrn23	IR	non-coding region
98	0	0	rrn23-rrn4.5	IR	non-coding region
261	0	0	rrn4.5-rrn5	IR	non-coding region
249	0	0	rrn5-trnR(ACG)	IR	non-coding region
584	0	0	trnR(ACG)-trnN(GUU)	IR	non-coding region
1282	0	0	trnN(GUU)-ndhF	IR	non-coding region
752	1	0.001	ndhF-rpl32	SSC	non-coding region
788	0	0	rpl32-trnL(UAG)	SSC	non-coding region
85	0	0	trnL(UAG)-ccsA	SSC	non-coding region
243	0	0	ccsA-ndhD	SSC	non-coding region
169	0	0	ndhD-psaC	SSC	non-coding region
236	0	0	psaC-ndhE	SSC	non-coding region
227	0	0	ndhE-ndhG	SSC	non-coding region
375	0	0	ndhG-ndhI	SSC	non-coding region
98	0	0	ndhI-ndhA	SSC	non-coding region
1086	1	0.0003	ndhA intron	SSC	non-coding region
1	0	0	ndhA-ndhH	SSC	non-coding region
90	0	0	ndhH-rps15	SSC	non-coding region
378	0	0	rps15-ycf1	SSC	non-coding region

## Sheet: Table S7
Table S7. Maximum likelihood parameter estimates for the 74 chloroplast genes in 20 Actinidia species.
gene	model	l	np	Estimates of parameters
accD	model0	-764.712	39	omega (dN/dS) = 0.22342
	model1	-763.583	40	p: 0.78792 0.21208	w: 0.00000 1.00000
	model2	-763.469	42	p: 0.85745 0.00000 0.14255	w: 0.00000 1.00000 1.68359
	model3	-763.469	43	p: 0.62564 0.23181 0.14255	w: 0.00000 0.00000 1.68360
	model7	-763.591	40	p = 0.00500 q = 0.02003
	model8	-763.469	42	p0 = 0.85745 p = 0.00500 q = 2.79916	(p1 = 0.14255) w = 1.68360
atpA	model0	-2417.33	39	omega (dN/dS) = 0.06886
	model1	-2410.27	40	p: 0.96238 0.03762	w: 0.01952 1.00000
	model2	-2344.88	42	p: 0.99604 0.00000 0.00396	w: 0.08537 1.00000 107.60654	500 Y 1.000**
	model3	-2344.88	43	p: 0.99604 0.00000 0.00396	w: 0.08536 3.33596 107.60489
	model7	-2411.16	40	p = 0.01026 q = 0.16348
	model8	-2344.88	42	p0 = 0.99604 p = 9.28138 q = 98.89774	(p1 = 0.00396) w = 107.65613	500 Y 1.000**
atpB	model0	-2353.86	39	omega (dN/dS) = 0.06644
	model1	-2352.03	40	p: 0.93707 0.06293	w: 0.00576 1.00000
	model2	-2280.4	42	p: 0.99798 0.00000 0.00202	w: 0.12447 1.00000 380.56223
	model3	-2278.24	43	p: 0.99467 0.00331 0.00202	w: 0.09205 17.20502 385.46019
	model7	-2352.12	40	p = 0.00508 q = 0.08952
	model8	-2278.77	42	p0 = 0.99798 p = 0.00810 q = 0.05177	(p1 = 0.00202) w = 360.15775
atpE	model0	-689.381	39	omega (dN/dS) = 0.02670
	model1	-689.381	40	p: 0.99999 0.00001	w: 0.02669 1.00000
	model2	-615.058	42	p: 0.99253 0.00000 0.00747	w: 0.15329 1.00000 999.00000
	model3	-689.381	43	p: 0.00022 0.00399 0.99579	w: 0.02667 0.02668 0.02670
	model7	-689.385	40	p = 2.76069 q = 99.00000
	model8	-615.059	42	p0 = 0.99253 p = 18.02504 q = 99.00000	(p1 = 0.00747) w = 999.00000
atpF	model0	-821.723	39	omega (dN/dS) = 0.71341
	model1	-821.723	40	p: 0.99999 0.00001	w: 0.71341 1.00000
	model2	-821.723	42	p: 1.00000 0.00000 0.00000	w: 0.71342 1.00000 1.00000
	model3	-821.723	43	p: 0.47679 0.28660 0.23661	w: 0.71341 0.71341 0.71342
	model7	-821.723	40	p = 99.00000 q = 39.73864
	model8	-821.725	42	p0 = 0.99999 p = 99.00000 q = 38.61085	(p1 = 0.00001) w = 1.00000
atpH	model0	-422.007	39	omega (dN/dS) = 0.00010
	model1	-421.999	40	p: 0.99999 0.00001	w: 0.00000 1.00000
	model2	-365.794	42	p: 0.98779 0.00000 0.01221	w: 0.00000 1.00000 999.00000
	model3	-421.999	43	p: 0.20866 0.79133 0.00001	w: 0.00000 0.00000 0.00000
	model7	-421.999	40	p = 0.00500 q = 99.00000
	model8	-365.794	42	p0 = 0.98779 p = 0.00500 q = 6.54167	(p1 = 0.01221) w = 999.00000
atpI	model0	-1207.45	39	omega (dN/dS) = 0.04441
	model1	-1207.45	40	p: 0.99999 0.00001	w: 0.04440 1.00000
	model2	-1144.01	42	p: 0.99595 0.00000 0.00405	w: 0.12830 1.00000 351.70965
	model3	-1207.45	43	p: 1.00000 0.00000 0.00000	w: 0.04441 0.25895 1.20176
	model7	-1207.46	40	p = 4.64707 q = 99.00000
	model8	-1144.01	42	p0 = 0.99595 p = 4.24572 q = 28.57726	(p1 = 0.00405) w = 351.83001
ccsA	model0	-1573.6	39	omega (dN/dS) = 0.21961
	model1	-1567.57	40	p: 0.80011 0.19989	w: 0.00000 1.00000
	model2	-1504.83	42	p: 0.55959 0.43718 0.00323	w: 0.00000 1.00000 238.03659
	model3	-1500.58	43	p: 0.95291 0.04386 0.00323	w: 0.32408 11.76677 347.65452
	model7	-1567.57	40	p = 0.00500 q = 0.02009
	model8	-1504.87	42	p0 = 0.99676 p = 0.00586 q = 0.00876	(p1 = 0.00324) w = 225.17465
cemA	model0	-1002.15	39	omega (dN/dS) = 0.19598
	model1	-1000.77	40	p: 0.82805 0.17195	w: 0.00000 1.00000
	model2	-1000.29	42	p: 0.99387 0.00000 0.00613	w: 0.13567 1.00000 16.72593
	model3	-1000.29	43	p: 0.61626 0.37762 0.00613	w: 0.13566 0.13568 16.72462
	model7	-1000.81	40	p = 0.00500 q = 0.02110
	model8	-1000.29	42	p0 = 0.99388 p = 15.59528 q = 99.00000	(p1 = 0.00612) w = 16.72489
matK	model0	-2641.38	39	omega (dN/dS) = 0.26142
	model1	-2640.54	40	p: 0.84428 0.15572	w: 0.13772 1.00000
	model2	-2579.18	42	p: 0.99801 0.00000 0.00199	w: 0.50324 1.00000 192.41242
	model3	-2640.52	43	p: 0.52075 0.29395 0.18529	w: 0.00000 0.55616 0.55657
	model7	-2640.55	40	p = 0.34890 q = 0.94756
	model8	-2578.26	42	p0 = 0.99800 p = 0.00526 q = 0.00500	(p1 = 0.00200) w = 190.25546
ndhA	model0	-1796.11	39	omega (dN/dS) = 0.10293
	model1	-1795.68	40	p: 0.96202 0.03798	w: 0.06974 1.00000
	model2	-1735.34	42	p: 0.99724 0.00000 0.00276	w: 0.20754 1.00000 208.78656
	model3	-1795.6	43	p: 0.62819 0.06456 0.30726	w: 0.00000 0.00000 0.33707
	model7	-1795.61	40	p = 0.23536 q = 1.9471
	model8	-1734.83	42	p0 = 0.99722 p = 0.12495 q = 0.47083	(p1 = 0.00278) w = 209.36069
ndhB	model0	-4319.93	39	omega (dN/dS) = 0.02106
	model1	-4319.9	40	p: 0.97752 0.02248	w: 0.00000 1.00000
	model2	-4131.89	42	p: 0.99793 0.00000 0.00207	w: 0.09888 1.00000 999.00000
	model3	-4131.89	43	p: 0.00000 0.99793 0.00207	w: 0.00000 0.09890 999.00000
	model7	-4319.94	40	p = 0.01795 q = 0.48574
	model8	-4131.89	42	p0 = 0.99791 p = 4.95212 q = 44.80861	(p1 = 0.00209) w = 999.00000
ndhC	model0	-582.973	39	omega (dN/dS) = 0.01249
	model1	-582.751	40	p: 0.98142 0.01858	w: 0.00000 1.00000
	model2	-526.49	42	p: 0.99016 0.00000 0.00984	w: 0.05025 1.00000 999.00000
	model3	-526.49	43	p: 0.00000 0.99016 0.00984	w: 0.00000 0.05030 999.00000
	model7	-582.941	40	p = 0.00501 q = 0.11435
	model8	-526.462	42	p0 = 0.99031 p = 0.00577 q = 0.10597	(p1 = 0.00969) w = 999.00000
ndhE	model0	-419.568	39	omega (dN/dS) = 0.32537
	model1	-419.568	40	p: 0.99999 0.00001	w: 0.32536 1.00000
	model2	-419.568	42	p: 1.00000 0.00000 0.00000	w: 0.32537 1.00000 1.00000
	model3	-419.568	43	p: 0.22625 0.37834 0.39541	w: 0.32537 0.32537 0.32537
	model7	-419.568	40	p = 48.71787 q = 99.00000
	model8	-419.569	42	p0 = 0.99999 p = 47.82009 q = 99.00000	(p1 = 0.00001) w = 155.52427
ndhF	model0	-3495.74	39	omega (dN/dS) = 0.17192
	model1	-3485.86	40	p: 0.84201 0.15799	w: 0.00000 1.00000
	model2	-3485.09	42	p: 0.88895 0.00000 0.11105	w: 0.00000 1.00000 1.66775
	model3	-3485.09	43	p: 0.53369 0.35526 0.11105	w: 0.00000 0.00000 1.66774
	model7	-3486.42	40	p = 0.01168 q = 0.06122
	model8	-3485.09	42	p0 = 0.88895 p = 0.00500 q = 2.86186	(p1 = 0.11105) w = 1.66772
ndhG	model0	-837.917	39	omega (dN/dS) = 0.03194
	model1	-837.917	40	p: 0.99999 0.00001	w: 0.03193 1.00000
	model2	-780.817	42	p: 0.99433 0.00000 0.00567	w: 0.12754 1.00000 474.75793
	model3	-837.917	43	p: 0.99999 0.00001 0.00000	w: 0.03194 0.03249 1.18920
	model7	-837.925	40	p = 3.31335 q = 99.00000
	model8	-780.962	42	p0 = 0.99432 p = 0.01101 q = 0.06393	(p1 = 0.00568) w = 489.26668
ndhH	model0	-1857.27	39	omega (dN/dS) = 0.02565
	model1	-1857.27	40	p: 0.99999 0.00001	w: 0.02564 1.00000
	model2	-1790.51	42	p: 0.99745 0.00000 0.00255	w: 0.05503 1.00000 282.44315
	model3	-1857.27	43	p: 0.17911 0.51425 0.30664	w: 0.02564 0.02565 0.02565
	model7	-1857.27	40	p = 2.64762 q = 99.00000
	model8	-1790.51	42	p0 = 0.99744 p = 5.80888 q = 99.00000	(p1 = 0.00256) w = 282.66398
ndhI	model0	-865.93	39	omega (dN/dS) = 0.05637
	model1	-863.384	40	p: 0.94013 0.05987	w: 0.00000 1.00000
	model2	-800.514	42	p: 0.98807 0.00000 0.01193	w: 0.13408 1.00000 285.74081
	model3	-800.514	43	p: 0.80750 0.18057 0.01193	w: 0.13408 0.13408 285.74085
	model7	-863.72	40	p = 0.01049 q = 0.17500
	model8	-800.514	42	p0 = 0.98807 p = 15.37641 q = 99.00000	(p1 = 0.01193) w = 285.78058
ndhJ	model0	-819.125	39	omega (dN/dS) = 0.01976
	model1	-819.125	40	p: 0.99999 0.00001	w: 0.01975 1.00000
	model2	-761.431	42	p: 0.99369 0.00000 0.00631	w: 0.07206 1.00000 258.38338
	model3	-819.125	43	p: 0.25429 0.33360 0.41211	w: 0.01976 0.01976 0.01976
	model7	-819.126	40	p = 2.03816 q = 99.00000
	model8	-761.432	42	p0 = 0.99369 p = 7.74071 q = 99.00000	(p1 = 0.00631) w = 259.37420
petA	model0	-1555.93	39	omega (dN/dS) = 0.07627
	model1	-1555.93	40	p: 0.99999 0.00001	w: 0.07626 1.00000
	model2	-1484.73	42	p: 0.99687 0.00000 0.00313	w: 0.23351 1.00000 426.49522
	model3	-1555.93	43	p: 0.09837 0.36610 0.53553
	model7	-1555.94	40	p = 8.22403 q = 99.00000
	model8	-1484.73	42	p0 = 0.99686 p = 15.93660 q = 52.21189	(p1 = 0.00314) w = 426.31635
petB	model0	-665.334	39	omega (dN/dS) = 999.00000
	model1	-667.156	40	p: 0.98334 0.01666	w: 1.00000 1.00000
	model2	-665.334	42	p: 0.00000 0.00000 1.00000	w: 1.00000 1.00000 951.43722
	model3	-665.334	43	p: 0.00000 0.99861 0.00139	w: 499.65156 951.38327 951.40161
	model7	-667.156	40	p = 3.54369 q = 0.00500
	model8	-665.334	42	p0 = 0.00001 p = 0.61083 q = 1.73243	(p1 = 0.99999) w = 951.42924	6 S 0.993**	7 D 0.993**	11 Y 0.993**	12 F 0.993**	56 R 0.993**	69 D 0.993**	72 F 0.993**	148 H 0.993**
petD	model0	-818.898	39	omega (dN/dS) = 0.00930
	model1	-818.898	40	p: 0.99999 0.00001	w: 0.00929 1.00000
	model2	-763.832	42	p: 0.99378 0.00000 0.00622	w: 0.02259 1.00000 239.61763
	model3	-818.898	43	p: 0.17290 0.30446 0.52264	w: 0.00929 0.00930 0.00930
	model7	-818.903	40	p = 0.96481 q = 99.00000
	model8	-763.834	42	p0 = 0.99377 p = 2.32819 q = 99.00000	(p1 = 0.00623) w = 239.65518
petG	model0	-224.511	39	omega (dN/dS) = 0.00010
	model1	-224.506	40	p: 0.99999 0.00001	w: 0.00000 1.00000
	model2	-175.885	42	p: 0.97360 0.00000 0.02640	w: 0.00000 1.00000 999.00000
	model3	-224.506	43	p: 0.60356 0.16661 0.22983	w: 0.00000 0.00000 0.00000
	model7	-224.507	40	p = 0.00500 q = 99.00000
	model8	-175.885	42	p0 = 0.97360 p = 0.00500 q = 3.74306	(p1 = 0.02640) w = 999.00000
petL	model0	-209.611	39	omega (dN/dS) = 0.01446
	model1	-209.611	40	p: 0.99999 0.00001	w: 0.01446 1.00000
	model2	-174.842	42	p: 0.96867 0.00000 0.03133	w: 0.16636 1.00000 325.55008
	model3	-209.611	43	p: 0.15525 0.39812 0.44663	w: 0.01446 0.01446 0.01446
	model7	-209.62	40	p = 1.50542 q = 99.00000
	model8	-174.842	42	p0 = 0.96867 p = 19.74035 q = 99.00000	(p1 = 0.03133) w = 325.08670
petN	model0	-177.792	39	omega (dN/dS) = 0.00010
	model1	-177.785	40	p: 0.99999 0.00001	w: 0.00000 1.00000
	model2	-132.093	42	p: 0.96662 0.00000 0.03338	w: 0.00000 1.00000 999.00000
	model3	-177.787	43	p: 0.28547 0.29803 0.41651	w: 0.00000 0.00000 0.00000
	model7	-177.787	40	p = 0.00500 q = 9.11015
	model8	-132.093	42	p0 = 0.96662 p = 0.00500 q = 11.52635	(p1 = 0.03338) w = 999.00000
psaA	model0	-3477.45	39	omega (dN/dS) = 0.03959
	model1	-3474.9	40	p: 0.96169 0.03831	w: 0.00000 1.00000
	model2	-3406.63	42	p: 0.93931 0.05934 0.00135	w: 0.00000 1.00000 213.74778
	model3	-3406.46	43	p: 0.96433 0.03432 0.00135	w: 0.00000 1.87776 216.90999
	model7	-3475.37	40	p = 0.01151 q = 0.23126
	model8	-3406.92	42	p0 = 0.99863 p = 0.00766 q = 0.13224	(p1 = 0.00137) w = 217.15006
psaB	model0	-1744.79	39	omega (dN/dS) = 0.11564
	model1	-1739.77	40	p: 0.95005 0.04995	w: 0.00000 1.00000
	model2	-1736.2	42	p: 0.99594 0.00000 0.00406	w: 0.02044 1.00000 21.95637
	model3	-1736.2	43	p: 0.04644 0.94951 0.00406	w: 0.02033 0.02045 21.95414
	model7	-1740.25	40	p = 0.00513 q = 0.05213
	model8	-1736.2	42	p0 = 0.99594 p = 2.10235 q = 99.00000	(p1 = 0.00406) w = 21.95002
psaC	model0	-441.794	39	omega (dN/dS) = 0.00010
	model1	-441.785	40	p: 0.99999 0.00001	w: 0.00000 1.00000
	model2	-388.287	42	p: 0.98779 0.00000 0.01221	w: 0.00000 1.00000 999.00000
	model3	-441.785	43	p: 0.44094 0.33434 0.22471	w: 0.00000 0.00000 0.00000
	model7	-441.785	40	p = 0.00500 q = 99.00000
	model8	-388.287	42	p0 = 0.98779 p = 0.00500 q = 6.55488	(p1 = 0.01221) w = 999.00000
psaI	model0	-211.045	39	omega (dN/dS) = 0.00010
	model1	-211.039	40	p: 0.99999 0.00001	w: 0.00000 1.00000
	model2	-167.232	42	p: 0.97279 0.00000 0.02721	w: 0.00000 1.00000 999.00000
	model3	-211.039	43	p: 0.10280 0.87706 0.02013	w: 0.00000 0.00000 0.00000
	model7	-211.039	40	p = 0.00500 q = 99.00000
	model8	-167.232	42	p0 = 0.97279 p = 0.00500 q = 99.00000	(p1 = 0.02721) w = 999.00000
psaJ	model0	-250.076	39	omega (dN/dS) = 0.00010
	model1	-250.072	40	p: 0.99999 0.00001	w: 0.00000 1.00000
	model2	-201.214	42	p: 0.97774 0.00000 0.02226	w: 0.00000 1.00000 999.00000
	model3	-250.072	43	p: 1.00000 0.00000 0.00000	w: 0.00000 0.00000 0.00000
	model7	-250.072	40	p = 0.00500 q = 3.37488
	model8	-201.214	42	p0 = 0.97774 p = 0.00500 q = 27.59681	(p1 = 0.02226) w = 999.00000
psbB	model0	-2381.19	39	omega (dN/dS) = 0.02077
	model1	-2381.19	40	p: 0.99999 0.00001	w: 0.00000 1.00000
	model2	-2314.49	42	p: 0.99802 0.00000 0.00198	w: 0.03708 1.00000 244.82232
	model3	-2381.19	43	p: 0.37626 0.24037 0.38337	w: 0.02076 0.02077 0.02077
	model7	-2381.19	40	p = 2.13745 q = 99.00000
	model8	-2314.49	42	p0 = 0.99800 p = 3.82089 q = 99.00000	(p1 = 0.00200) w = 244.67157
psbC	model0	-2138.7	39	omega (dN/dS) = 0.02139
	model1	-2138.7	40	p: 0.99999 0.00001	w: 0.00000 1.00000
	model2	-2064.97	42	p: 0.99787 0.00000 0.00213	w: 0.05610 1.00000 487.84258
	model3	-2138.7	43	p: 0.30516 0.25397 0.44086	w: 0.02137 0.02139 0.02140
	model7	-2138.7	40	p = 2.20219 q = 98.99960
	model8	-2065	42	p0 = 0.99784 p = 0.01379 q = 0.23870	(p1 = 0.00216) w = 487.89608
psbD	model0	-1611.74	39	omega (dN/dS) = 0.01278
	model1	-1611.73	40	p: 0.98538 0.01462	w: 0.00006 1.00000
	model2	-1540.3	42	p: 0.99715 0.00000 0.00285	w: 0.03769 1.00000 789.82887
	model3	-1611.74	43	p: 0.65888 0.20627 0.13485	w: 0.00000 0.01090 0.07890
	model7	-1611.74	40	p = 0.04469 q = 2.22125
	model8	-1540.3	42	p0 = 0.99713 p = 0.28753 q = 6.75339	(p1 = 0.00287) w = 789.73561
psbE	model0	-437.656	39	omega (dN/dS) = 0.00010
	model1	-437.65	40	p: 0.99999 0.00001	w: 0.00000 1.00000
	model2	-374.889	42	p: 0.98806 0.00000 0.01194	w: 0.00000 1.00000 999.00000
	model3	-437.65	43	p: 1.00000 0.00000 0.00000	w: 0.00000 0.00000 0.00000
	model7	-437.65	40	p = 0.00500 q = 99.00000
	model8	-374.89	42	p0 = 0.98806 p = 0.00500 q = 3.88290	(p1 = 0.01194) w = 999.00000
psbF	model0	-240.233	39	omega (dN/dS) = 0.00010
	model1	-240.23	40	p: 0.99999 0.00001	w: 0.00000 1.00000
	model2	-187.869	42	p: 0.97497 0.00000 0.02503	w: 0.00000 1.00000 999.00000
	model3	-240.23	43	p: 0.00000 1.00000 0.00000	w: 0.00000 0.00000 0.00000
	model7	-240.23	40	p = 0.00500 q = 3.82291
	model8	-187.869	42	p0 = 0.97497 p = 0.00500 q = 99.00000	(p1 = 0.02503) w = 999.00000
psbH	model0	-294.27	39	omega (dN/dS) = 0.00010
	model1	-294.269	40	p: 0.99999 0.00001	w: 0.00000 1.00000
	model2	-294.268	42	p: 1.00000 0.00000 0.00000	w: 0.00000 1.00000 1.00000
	model3	-294.268	43	p: 0.34859 0.40799 0.24342	w: 0.00000 0.00000 0.00000
	model7	-294.268	40	p = 0.00500 q = 98.99990
	model8	-294.269	42	p0 = 0.99999 p = 0.00500 q = 99.00000	(p1 = 0.00001) w = 1.00000
psbI	model0	-218.74	39	omega (dN/dS) = 0.00010
	model1	-218.737	40	p: 0.99999 0.00001	w: 0.00000 1.00000
	model2	-167.975	42	p: 0.97297 0.00000 0.02703	w: 0.00000 1.00000 999.00000
	model3	-218.737	43	p: 0.23326 0.26981 0.49693	w: 0.00000 0.00000 0.00000
	model7	-218.737	40	p = 0.00500 q = 3.81834
	model8	-167.975	42	p0 = 0.97297 p = 0.00500 q = 28.30528	(p1 = 0.02703) w = 999.00000
psbJ	model0	-225.198	39	omega (dN/dS) = 0.00010
	model1	-225.193	40	p: 0.99999 0.00001	w: 0.00000 1.00000
	model2	-181.07	42	p: 0.97557 0.00000 0.02443	w: 0.00000 1.00000 999.00000
	model3	-225.191	43	p: 0.00044 0.98772 0.01184	w: 0.00000 0.00000 0.00000
	model7	-225.192	40	p = 0.00500 q = 99.00000
	model8	-181.072	42	p0 = 0.97556 p = 0.00500 q = 99.00000	(p1 = 0.02444) w = 999.00000
psbK	model0	-341.216	39	omega (dN/dS) = 0.01531
	model1	-296.974	40	p: 0.97347 0.02653	w: 0.00000 1.00000
	model2	-249.975	42	p: 0.98417 0.00000 0.01583	w: 0.22918 1.00000 460.12340
	model3	-341.172	43	p: 0.85953 0.10697 0.03351	w: 0.00000 0.00000 0.67020
	model7	-341.197	40	p = 0.01393 q = 0.38769
	model8	-296.974	42	p0 = 0.98417 p = 4.22331 q = 14.08827	(p1 = 0.01583) w = 459.96375
psbL	model0	-226.177	39	omega (dN/dS) = 0.00010
	model1	-226.175	40	p: 0.99999 0.00001	w: 0.00000 1.00000
	model2	-172.657	42	p: 0.97425 0.00000 0.02575	w: 0.00000 1.00000 999.00000
	model3	-226.174	43	p: 1.00000 0.00000 0.00000	w: 0.00000 0.00000 0.00000
	model7	-226.175	40	p = 0.00500 q = 2.83445
	model8	-172.657	42	p0 = 0.97425 p = 0.00500 q = 99.00000	(p1 = 0.02575) w = 999.00000
psbM	model0	-210.554	39	omega (dN/dS) = 0.00010
	model1	-210.548	40	p: 0.99999 0.00001	w: 0.00000 1.00000
	model2	-160.28	42	p: 0.97124 0.00000 0.02876	w: 0.00000 1.00000 999.00000
	model3	-210.549	43	p: 0.31529 0.31669 0.36802	w: 0.00000 0.00000 0.00000
	model7	-210.548	40	p = 0.00500 q = 99.00000
	model8	-160.28	42	p0 = 0.97124 p = 0.00500 q = 12.82693	(p1 = 0.02876) w = 999.00000
psbT	model0	-215.523	39	omega (dN/dS) = 0.00010
	model1	-215.518	40	p: 0.99999 0.00001	w: 0.00000 1.00000
	model2	-170.046	42	p: 0.97220 0.00000 0.02780	w: 0.00000 1.00000 999.00000
	model3	-215.518	43	p: 0.21765 0.25594 0.52641	w: 0.00000 0.00000 0.00000
	model7	-215.518	40	p = 0.00500 q = 99.00000
	model8	-170.046	42	p0 = 0.97220 p = 0.00500 q = 99.00000	(p1 = 0.02780) w = 999.00000
psbZ	model0	-329.953	39	omega (dN/dS) = 0.03770
	model1	-329.953	40	p: 0.99999 0.00001	w: 0.00000 1.00000
	model2	-274.251	42	p: 0.98379 0.00000 0.01621	w: 0.73524 1.00000 999.00000
	model3	-329.953	43	p: 0.05913 0.00644 0.93443	w: 0.03769 0.03769 0.03770
	model7	-329.958	40	p = 3.93599 q = 99.00000
	model8	-274.251	42	p0 = 0.98379 p = 99.00000 q = 35.65460	(p1 = 0.01621) w = 999.00000
pstL	model0	-209.611	39	omega (dN/dS) = 0.01446
	model1	-209.611	40	p: 0.99999 0.00001	w: 0.01446 1.00000
	model2	-174.842	42	p: 0.96867 0.00000 0.03133	w: 0.16636 1.00000 325.54993
	model3	-209.611	43	p: 0.18788 0.19436 0.61776	w: 0.01446 0.01446 0.01446
	model7	-209.62	40	p = 1.50541 q = 99.00000
	model8	-174.842	42	p0 = 0.96867 p = 19.82271 q = 99.00000	(p1 = 0.03133) w = 325.69580
rbcL	model0	-2507.48	39	omega (dN/dS) = 0.25537
	model1	-2472.91	40	p: 0.88679 0.11321	w: 0.00000 1.00000
	model2	-2413.78	42	p: 0.87819 0.09297 0.02884	w: 0.00000 1.00000 23.53584	91 A 0.991**	225 I 0.993**	226 F 0.999**	228 A 0.996**	255 V 0.995**	309 M 0.995**	328 A 0.999**
	model3	-2387.38	43	p: 0.94696 0.05092 0.00211	w: 0.00000 10.75231 270.60616
	model7	-2473.03	40	p = 0.00500 q = 0.04787
	model8	-2413.78	42	p0 = 0.97152 p = 0.00500 q = 0.04946	(p1 = 0.02848) w = 23.80484	91 A 0.991**	225 I 0.993**	226 F 0.999**	228 A 0.996**	255 V 0.995**	309 M 0.995**	328 A 0.999**
rpl2	model0	-1291.29	39	omega (dN/dS) = 0.14885
	model1	-1291.29	40	p: 0.99999 0.00001	w: 0.00000 1.00000
	model2	-1291.29	42	p: 1.00000 0.00000 0.00000	w: 0.14885 1.00000 1.00000
	model3	-1291.29	43	p: 0.23132 0.34630 0.42238	w: 0.14884 0.14885 0.14886
	model7	-1291.29	40	p = 17.37940 q = 99.00000
	model8	-1291.3	42	p0 = 0.99999 p = 18.25411 q = 99.00000	(p1 = 0.00001) w = 1.00000
rpl14	model0	-649.169	39	omega (dN/dS) = 0.02301
	model1	-649.169	40	p: 0.99999 0.00001	w: 0.00000 1.00000
	model2	-580.313	42	p: 0.99186 0.00000 0.00814	w: 0.10411 1.00000 640.78255
	model3	-649.169	43	p: 0.07078 0.80349 0.12573	w: 0.02301 0.02301 0.02301
	model7	-649.178	40	p = 2.38387 q = 99.00000
	model8	-580.314	42	p0 = 0.99186 p = 11.55286 q = 99.00000	(p1 = 0.00814) w = 640.97854
rpl16	model0	-627.106	39	omega (dN/dS) = 0.07897
	model1	-627.106	40	p: 0.99999 0.00001	w: 0.00000 1.00000
	model2	-627.106	42	p: 1.00000 0.00000 0.00000	w: 0.07897 1.00000 1.00000
	model3	-627.106	43	p: 0.41293 0.24226 0.34481	w: 0.07897 0.07897 0.07898
	model7	-627.112	40	p = 8.54874 q = 99.00000
	model8	-627.112	42	p0 = 0.99999 p = 8.54814 q = 99.00000	(p1 = 0.00001) w = 1.00000
rpl22	model0	-817.093	39	omega (dN/dS) = 0.08434
	model1	-812.755	40	p: 0.91314 0.08686	w: 0.00000 1.00000
	model2	-744.848	42	p: 0.73158 0.26200 0.00642	w: 0.00000 1.00000 624.62832
	model3	-740.125	43	p: 0.93512 0.05846 0.00642	w: 0.00000 12.97902 999.00000
	model7	-812.813	40	p = 0.00500 q = 0.04913
	model8	-744.985	42	p0 = 0.99357 p = 0.00500 q = 0.02001	(p1 = 0.00643) w = 553.31758	123 K 0.992**
rpl23	model0	-559.029	39	omega (dN/dS) = 0.01867
	model1	-559.029	40	p: 0.99999 0.00001	w: 0.00000 1.00000
	model2	-504.447	42	p: 0.98935 0.00000 0.01065	w: 0.05668 1.00000 216.71124
	model3	-559.029	43	p: 0.10743 0.00572 0.88686	w: 0.01867 0.01867 0.01867
	model7	-559.031	40	p = 1.93080 q = 99.00000
	model8	-504.447	42	p0 = 0.98935 p = 5.99464 q = 98.99898	(p1 = 0.01065) w = 216.46721
rpl32	model0	-363.848	39	omega (dN/dS) = 0.02001
	model1	-359.754	40	p: 0.97776 0.02224	w: 0.00000 1.00000
	model2	-311.325	42	p: 0.96665 0.00000 0.03335	w: 0.00000 1.00000 399.96953
	model3	-311.325	43	p: 0.95091 0.01575 0.03335	w: 0.00000 0.00000 399.96914
	model7	-361.303	40	p = 0.01013 q = 0.21966
	model8	-311.325	42	p0 = 0.96665 p = 0.00500 q = 99.00000	(p1 = 0.03335) w = 399.96746
rpl33	model0	-407.734	39	omega (dN/dS) = 0.04297
	model1	-407.734	40	p: 0.99999 0.00001	w: 0.00000 1.00000
	model2	-343.15	42	p: 0.98506 0.00000 0.01494	w: 0.27818 1.00000 999.00000
	model3	-407.734	43	p: 0.18178 0.21402 0.60420	w: 0.04297 0.04297 0.04297
	model7	-407.753	40	p = 4.51185 q = 99.00000
	model8	-343.154	42	p0 = 0.98506 p = 16.73932 q = 43.42067	(p1 = 0.01494) w = 999.00000
rpl36	model0	-240.332	39	omega (dN/dS) = 0.00010
	model1	-240.326	40	p: 0.99999 0.00001	w: 0.00000 1.00000
	model2	-179.329	42	p: 0.97367 0.00000 0.02633	w: 0.00000 1.00000 999.00000
	model3	-240.327	43	p: 0.00000 1.00000 0.00000	w: 0.00000 0.00000 0.00000
	model7	-240.325	40	p = 0.00500 q = 99.00000
	model8	-179.329	42	p0 = 0.97367 p = 0.00500 q = 99.00000	(p1 = 0.02633) w = 999.00000
rpoA	model0	-1590.74	39	omega (dN/dS) = 0.36034
	model1	-1588.37	40	p: 0.67883 0.32117	w: 0.00000 1.00000
	model2	-1587.85	42	p: 0.80235 0.00000 0.19765	w: 0.00000 1.00000 1.98914
	model3	-1587.85	43	p: 0.56650 0.23584 0.19766	w: 0.00000 0.00000 1.98910
	model7	-1588.4	40	p = 0.00500 q = 0.01163
	model8	-1587.85	42	p0 = 0.80235 p = 0.00500 q = 1.72357	(p1 = 0.19765) w = 1.98912
rpoB	model0	-4868.62	39	omega (dN/dS) = 0.10033
	model1	-4868.62	40	p: 0.99999 0.00001	w: 0.00000 1.00000
	model2	-4790.15	42	p: 0.99905 0.00000 0.00095	w: 0.16324 1.00000 377.17474
	model3	-4868.62	43	p: 0.00486 0.00522 0.98992	w: 0.09960 0.09978 0.10034
	model7	-4868.65	40	p = 11.62850 q = 99.00000
	model8	-4790.16	42	p0 = 0.99902 p = 7.00850 q = 35.71930	(p1 = 0.00098) w = 377.96839
rpoC1	model0	-1825.34	39	omega (dN/dS) = 0.06688
	model1	-1825.34	40	p: 0.99999 0.00001	w: 0.06688 1.00000
	model2	-1825.34	42	p: 1.00000 0.00000 0.00000	w: 0.06689 1.00000 1.00000
	model3	-1825.34	43	p: 0.42453 0.25718 0.31830	w: 0.06687 0.06688 0.06691
	model7	-1825.34	40	p = 7.14017 q = 99.00000
	model8	-1825.34	42	p0 = 0.99999 p = 7.15842 q = 99.00000	(p1 = 0.00001) w = 1.00000
rpoC2	model0	-6533.29	39	omega (dN/dS) = 0.36759
	model1	-6532.73	40	p: 0.75058 0.24942	w: 0.16387 1.00000
	model2	-6532.67	42	p: 0.99373 0.00001 0.00626	w: 0.33662 1.00000 6.74768
	model3	-6532.67	43	p: 0.00199 0.99184 0.00618	w: 0.00000 0.33762 6.80564
	model7	-6532.74	40	p = 0.30764 q = 0.51828
	model8	-6532.67	42	p0 = 0.99364 p = 50.15412 q = 99.00000	(p1 = 0.00636) w = 6.65735
rps2	model0	-1208.33	39	omega (dN/dS) = 0.09824
	model1	-1208.33	40	p: 0.99999 0.00001	w: 0.00000 1.00000
	model2	-1138.18	42	p: 0.99576 0.00000 0.00424	w: 0.35184 1.00000 472.24935
	model3	-1208.33	43	p: 0.00000 1.00000 0.00000	w: 0.00000 0.09824 3.89725
	model7	-1208.33	40	p = 10.84793 q = 99.00000
	model8	-1138.18	42	p0 = 0.99575 p = 25.45310 q = 46.70676	(p1 = 0.00425) w = 472.69306
rps3	model0	-1230.54	39	omega (dN/dS) = 0.17693
	model1	-1225.67	40	p: 0.84860 0.15140	w: 0.02978 1.00000
	model2	-1154.86	42	p: 0.63441 0.36103 0.00456	w: 0.00000 1.00000 299.23276
	model3	-1152.98	43	p: 0.95095 0.04450 0.00456	w: 0.25610 6.71165 379.41467
	model7	-1225.75	40	p = 0.03979 q = 0.18518
	model8	-1154.91	42	p0 = 0.99543 p = 0.00500 q = 0.00754	(p1 = 0.00457) w = 316.12046	146 Q 0.993**
rps4	model0	-915.645	39	omega (dN/dS) = 0.77793
	model1	-914.691	40	p: 0.47639 0.52361	w: 0.00000 1.00000
	model2	-913.079	42	p: 0.80687 0.00000 0.19313	w: 0.00000 1.00000 4.58216
	model3	-913.08	43	p: 0.57349 0.23338 0.19313	w: 0.00000 0.00000 4.58215
	model7	-914.697	40	p = 0.00504 q = 0.00531
	model8	-913.079	42	p0 = 0.80687 p = 0.00500 q = 1.26578	(p1 = 0.19313) w = 4.58217
rps7	model0	-1657.86	39	omega (dN/dS) = 0.14123
	model1	-1652.84	40	p: 0.90843 0.09157	w: 0.04827 1.00000
	model2	-1503.41	42	p: 0.99357 0.00000 0.00643	w: 1.00000 1.00000 999.00000
	model3	-1496.49	43	p: 0.97657 0.01700 0.00643	w: 0.82312 37.03139 999.00000
	model7	-1653.8	40	p = 0.00500 q = 0.02055
	model8	-1503.41	42	p0 = 0.99356 p = 2.10811 q = 0.00500	(p1 = 0.00644) w = 999.00000	166 K 0.994**
rps8	model0	-740.887	39	omega (dN/dS) = 0.03260
	model1	-737.555	40	p: 0.96842 0.03158	w: 0.00000 1.00000
	model2	-669.447	42	p: 0.92721 0.06547 0.00731	w: 0.00000 1.00000 581.60680
	model3	-671.993	43	p: 0.00000 0.99269 0.00731	w: 0.00000 0.09050 624.69514
	model7	-738.529	40	p = 0.01062 q = 0.21513
	model8	-669.625	42	p0 = 0.99267 p = 0.00500 q = 0.05082	(p1 = 0.00733) w = 619.15714
rps11	model0	-753.375	39	omega (dN/dS) = 0.01995
	model1	-753.375	40	p: 0.99999 0.00001	w: 0.00000 1.00000
	model2	-683.707	42	p: 0.99319 0.00000 0.00681	w: 0.08706 1.00000 820.02325
	model3	-753.375	43	p: 0.17722 0.24498 0.57780	w: 0.01995 0.01995 0.01995
	model7	-753.377	40	p = 2.05830 q = 99.00000
	model8	-683.709	42	p0 = 0.99318 p = 1.86110 q = 19.10642	(p1 = 0.00682) w = 820.81069
rps12	model0	-496.735	39	omega (dN/dS) = 0.00010
	model1	-496.734	40	p: 0.99999 0.00001	w: 0.00000 1.00000
	model2	-496.734	42	p: 1.00000 0.00000 0.00000	w: 0.00000 1.00000 1.00000
	model3	-496.734	43	p: 0.25540 0.44125 0.30335	w: 0.00000 0.00000 0.00000
	model7	-496.734	40	p = 0.00500 q = 1.74255
	model8	-496.734	42	p0 = 0.99999 p = 0.00500 q = 2.15604	(p1 = 0.00001) w = 1.00000
rps14	model0	-569.15	39	omega (dN/dS) = 0.01242
	model1	-569.15	40	p: 0.99999 0.00001	w: 0.01242 1.00000
	model2	-505.474	42	p: 0.99008 0.00000 0.00992	w: 0.05824 1.00000 512.59795
	model3	-569.15	43	p: 0.20040 0.44285 0.35675	w: 0.01242 0.01242 0.01242
	model7	-569.154	40	p = 1.28443 q = 99.00000
	model8	-505.475	42	p0 = 0.99008 p = 5.49302 q = 88.23479	(p1 = 0.00992) w = 512.51698
rps15	model0	-533.168	39	omega (dN/dS) = 0.05188
	model1	-532.118	40	p: 0.95171 0.04829	w: 0.01619 1.00000
	model2	-475.617	42	p: 0.98900 0.00000 0.01100	w: 0.23050 1.00000 298.77809
	model3	-531.802	43	p: 0.04005 0.83501 0.12494	w: 0.00000 0.00000 0.43320
	model7	-531.832	40	p = 0.03360 q = 0.54770
	model8	-474.278	42	p0 = 0.98899 p = 0.00500 q = 0.02034	(p1 = 0.01101) w = 278.48044
rps16	model0	-75.1219	39	omega (dN/dS) = 0.00010
	model1	-75.1211	40	p: 0.99999 0.00001	w: 0.00000 1.00000
	model2	-75.1211	42	p: 1.00000 0.00000 0.00000	w: 0.00000 1.00000 1.00000
	model3	-75.1211	43	p: 0.07189 0.04105 0.88706	w: 0.00000 0.00000 0.00000
	model7	-75.1215	40	p = 0.00500 q = 99.00000
	model8	-75.1211	42	p0 = 0.99999 p = 0.00500 q = 99.00000	(p1 = 0.00001) w = 1.00000
rps18	model0	-575.501	39	omega (dN/dS) = 0.59586
	model1	-574.38	40	p: 0.56620 0.43380	w: 0.00000 1.00000
	model2	-573.541	42	p: 0.79236 0.00000 0.20764	w: 0.00000 1.00000 3.15127
	model3	-573.541	43	p: 0.79235 0.00001 0.20764	w: 0.00000 0.00000 3.15128
	model7	-574.397	40	p = 0.00500 q = 0.00749
	model8	-573.541	42	p0 = 0.79236 p = 0.00500 q = 89.97470	(p1 = 0.20764) w = 3.15126
rps19	model0	-209.034	39	omega (dN/dS) = 0.53875
	model1	-207.739	40	p: 0.85243 0.14757	w: 0.00000 1.00000
	model2	-205.348	42	p: 0.97545 0.00000 0.02455	w: 0.00000 1.00000 40.16043
	model3	-205.348	43	p: 0.97524 0.00021 0.02455	w: 0.00000 0.00000 40.16048
	model7	-207.933	40	p = 0.00533 q = 0.01269
	model8	-205.348	42	p0 = 0.97545 p = 0.00500 q = 39.77278	(p1 = 0.02455) w = 40.15895
ycf1	model0	-9004.36	13	omega (dN/dS) = 0.00010
	model1	-9004.37	14	p: 0.99999 0.00001	w: 0.00000 1.00000
	model2	-8968.35	16	p: 0.99948 0.00000 0.00052	w: 0.00000 1.00000 999.00000
	model3	-9004.36	17	p: 0.18663 0.46491 0.34846	w: 0.00000 0.00000 0.00000
	model7	-9004.36	14	p = 0.00500 q = 2.24100
	model8	-8968.35	16	p0 = 0.99947 p = 0.00500 q = 99.00000	(p1 = 0.00053) w = 999.00000
ycf2	model0	-8868.59	39	omega (dN/dS) = 2.23895
	model1	-8871.2	40	p: 0.36912 0.63088	w: 0.00000 1.00000
	model2	-8806.63	42	p: 0.93529 0.00961 0.05510	w: 1.00000 1.00000 32.47587	100 E 0.999**	103 I 0.999**	762 N 1.000**	1133 P 0.999**	1138 V 0.999**	1594 A 0.999**	1642 E 0.999**	1645 F 0.998**	1731 I 1.000**
	model3	-8806.62	43	p: 0.00000 0.94651 0.05349	w: 0.00000 1.04626 33.78529
	model7	-8876.34	40	p = 1.60567 q = 0.00500
	model8	-8806.72	42	p0 = 0.94073 p = 0.04504 q = 0.00500	(p1 = 0.05927) w = 29.59541	100 E 0.999**	103 I 0.999**	762 N 1.000**	1133 P 0.999**	1138 V 0.999**	1594 A 0.999**	1642 E 0.999**	1645 F 0.998**	1731 I 1.000**
ycf3	model0	-855.894	39	omega (dN/dS) = 0.06476
	model1	-855.894	40	p: 0.99999 0.00001	w: 0.00000 1.00000
	model2	-784.979	42	p: 0.99404 0.00000 0.00596	w: 0.43036 1.00000 999.00000
	model3	-784.979	43	p: 0.85717 0.13687 0.00596	w: 0.43032 0.43058 999.00000
	model7	-855.899	40	p = 6.90946 q = 99.00000
	model8	-784.979	42	p0 = 0.99402 p = 74.82360 q = 99.00000	(p1 = 0.00598) w = 999.00000
ycf4	model0	-915.745	39	omega (dN/dS) = 0.05900
	model1	-913.773	40	p: 0.93810 0.06190	w: 0.00000 1.00000
	model2	-852.59	42	p: 0.82002 0.17456 0.00542	w: 0.00000 1.00000 530.10115
	model3	-851.996	43	p: 0.93377 0.06081 0.00542	w: 0.00000 3.82378 590.48632
	model7	-913.892	40	p = 0.01065 q = 0.18259
	model8	-852.616	42	p0 = 0.99457 p = 0.00500 q = 0.02042	(p1 = 0.00543) w = 553.55115
ycf15	model0	-333.936	39	omega (dN/dS) = 0.00010
	model1	-333.936	40	p: 0.99999 0.00001	w: 0.00000 1.00000
	model2	-333.936	42	p: 1.00000 0.00000 0.00000	w: 0.00000 1.00000 1.00000
	model3	-333.936	43	p: 0.23863 0.52573 0.23564	w: 0.00000 0.00000 0.00000
	model7	-333.936	40	p = 0.00500 q = 24.03124
	model8	-333.936	42	p0 = 0.99999 p = 0.00500 q = 52.25273	(p1 = 0.00001) w = 1.00000

## Sheet: Table S8
Table S8. Likelihood ratio test (LRT) of the variable ω ratio under different models for 20 Actinidia chloroplast genomes.
gene	comparisons	2Δl	Δl	df	p
atpA	M0 vs M3	144.904	72.4522	4	2.514382E-30
	M1 vs M2	130.785	65.3927	2	3.98377E-29
	M7 vs M8	132.563	66.2814	2	1.638183E-29
rbcL	M0 vs M3	240.198	120.099	4	8.408348E-51
	M1 vs M2	118.259	59.1296	2	2.091013E-26
	M7 vs M8	118.501	59.2503	2	1.853245E-26
rpl22	M0 vs M3	153.935	76.9676	4	2.919419E-32
	M1 vs M2	135.815	67.9073	2	3.22273E-30
	M7 vs M8	135.657	67.8284	2	3.48729E-30
rps3	M0 vs M3	155.118	77.5589	4	1.628573E-32
	M1 vs M2	141.604	70.8021	2	1.782593E-31
	M7 vs M8	141.675	70.8373	2	1.720804E-31
rps7	M0 vs M3	322.734	161.367	4	1.347943E-68
	M1 vs M2	298.862	149.431	2	1.267671E-65
	M7 vs M8	300.779	150.39	2	4.85943E-66
ycf2	M0 vs M3	123.936	61.9678	4	7.706237E-26
	M1 vs M2	129.144	64.5718	2	9.053358E-29
	M7 vs M8	139.231	69.6154	2	5.839849E-31

## Sheet: Table S9
Table S9. Different structures of chloroplast tRNAs and their minimum free energies.
Type	tRNA	Minimum free energy	Average (kcal/mol)
		(kcal/mol)
Normal structure	tRNASer-GGA	-30.7	-25.5
	tRNAVal-GAC	-22.4
	tRNAAsn-GGU	-24
	tRNAHis-GUG	-24.6
	tRNAAsp-GUC	-27.5
	tRNACys-GCA	-25
	tRNAThr-GGU	-24.5
	tRNATrp-CCA	-23.8
	tRNAPhe-GAA	-26.6
	tRNAPro-UGG	-25.9
	tRNAGly-GCC	-23.8
	tRNAGlu-UUC	-26.8
Type 1	tRNALeu-CAA	-27	-30.5
	tRNASer-GCU	-31.7
	tRNATyr-GUA	-29.2
	tRNALeu-UAG	-27.6
	tRNASer-UGA	-36.7
	tRNASer-GGA	-30.7
Type 2	tRNAVal-UAC	-26.9	-26.9
Type 3	tRNALeu-UAA	-26.7	-26.7
